# Supplementary material for: Synthesis of new Ln4(Al2O6F2)O2 (Ln = Sm, Eu, Gd) phases with a cuspidine-related structure
Source: IUCrJ. 2019 Jan 1;6(Pt 1):128–35. doi: 10.1107/S205225251801744X (PMC6327175; doi:10.1107/S205225251801744X)
Supplement: Supplementary file 1 [file m-06-00128-sup1.cif]

 data_global
#=============================================================================
 
# PROCESSING SUMMARY (IUCr Office Use Only)
 
_journal_data_validation_number      ?
 
_journal_date_recd_electronic        ?
_journal_date_to_coeditor            ?
_journal_date_from_coeditor          ?
_journal_date_accepted               ?
_journal_date_printers_first         ?
_journal_date_printers_final         ?
_journal_date_proofs_out             ?
_journal_date_proofs_in              ?
_journal_coeditor_name               ?
_journal_coeditor_code               ?
_journal_coeditor_notes
?
_journal_techeditor_code             ?
_journal_techeditor_notes
?
_journal_coden_ASTM                  ?
_journal_name_full                   ?
_journal_year                        ?
_journal_volume                      ?
_journal_issue                       ?
_journal_page_first                  ?
_journal_page_last                   ?
_journal_paper_category              ?
_journal_suppl_publ_number           ?
_journal_suppl_publ_pages            ?
 
#=============================================================================
 
# 1. SUBMISSION DETAILS
 
_publ_contact_author_name            ?  # Name of author for correspondence
_publ_contact_author_address            # Address of author for correspondence
?
_publ_contact_author_email           ?
_publ_contact_author_fax             ?
_publ_contact_author_phone           ?
 
_publ_contact_letter
?
 
_publ_requested_journal              ?
_publ_requested_coeditor_name        ?
_publ_requested_category             ?   # Acta C: one of CI/CM/CO/FI/FM/FO
 
 
# Definition of non standard CIF items (Reliability indices used in FULLPROF) 
 
loop_ 
_publ_manuscript_incl_extra_item
_publ_manuscript_incl_extra_info
_publ_manuscript_incl_extra_defn
#      Name                               Explanation                 Standard?
#     ------                              -----------                 ---------
 '_pd_proc_ls_prof_cR_factor'    'Prof. R-factor CORRECTED for background'   no
 '_pd_proc_ls_prof_cwR_factor'   'wProf.R-factor CORRECTED for background'   no
 '_pd_proc_ls_prof_cwR_expected' 'wProf.Expected CORRECTED for background'   no
 '_pd_proc_ls_prof_chi2'         'Chi-square for all considered points'      no
 '_pd_proc_ls_prof_echi2'        'Chi-2 for points with Bragg contribution'  no
#=============================================================================
 
# 3. TITLE AND AUTHOR LIST
 
_publ_section_title
; ''
;
_publ_section_title_footnote
;
;
 
# The loop structure below should contain the names and addresses of all 
# authors, in the required order of publication. Repeat as necessary.
 
loop_
    _publ_author_name
    _publ_author_footnote
    _publ_author_address
?                                   #<--'Last name, first name' 
?
?
 
#=============================================================================
 
# 4. TEXT
 
_publ_section_synopsis
?
_publ_section_abstract
?          
_publ_section_comment
?
_publ_section_exptl_prep      # Details of the preparation of the sample(s)
                              # should be given here. 
?
_publ_section_exptl_refinement
?
_publ_section_references
?
_publ_section_figure_captions
?
_publ_section_acknowledgements
?
 
#=============================================================================
 
#=============================================================================
# If more than one structure is reported, the remaining sections should be 
# completed per structure. For each data set, replace the '?' in the
# data_? line below by a unique identifier.
 

data_eu4al2o8f2                 
 
#=============================================================================
 
# 5. CHEMICAL DATA
 
_chemical_name_systematic
?
_chemical_name_common             ?
_chemical_formula_moiety          	'Al2 F2 O8 Eu4'
_chemical_formula_structural      ?
_chemical_formula_analytical      ?
_chemical_formula_iupac           ?
_chemical_formula_sum             'Al2 F2 O8 Eu4'
_chemical_formula_weight          827.84
_chemical_melting_point           ?
_chemical_compound_source         ?       # for minerals and 
                                          # natural products
 
loop_
    _atom_type_symbol               
    _atom_type_scat_Cromer_Mann_a1 
    _atom_type_scat_Cromer_Mann_b1 
    _atom_type_scat_Cromer_Mann_a2 
    _atom_type_scat_Cromer_Mann_b2 
    _atom_type_scat_Cromer_Mann_a3 
    _atom_type_scat_Cromer_Mann_b3 
    _atom_type_scat_Cromer_Mann_a4 
    _atom_type_scat_Cromer_Mann_b4 
    _atom_type_scat_Cromer_Mann_c 
    _atom_type_scat_dispersion_real 
    _atom_type_scat_dispersion_imag 
    _atom_type_scat_source          
eu    24.62740   2.38790  19.08860   0.19420  13.76030  13.75460
       2.92270 123.17400   2.57450  -7.71800  11.27600
 International_Tables_for_Crystallography_Vol.C(1991)_Tables_6.1.1.4_and_6.1.1.5
al     6.42020   3.03870   1.90020   0.74260   1.59360  31.54720
       1.96460  85.08860   1.11510   0.20400   0.24600
 International_Tables_for_Crystallography_Vol.C(1991)_Tables_6.1.1.4_and_6.1.1.5
o      3.04850  13.27710   2.28680   5.70110   1.54630   0.32390
       0.86700  32.90890   0.25080   0.04700   0.03200
 International_Tables_for_Crystallography_Vol.C(1991)_Tables_6.1.1.4_and_6.1.1.5
f      3.53920  10.28250   2.64120   4.29440   1.51700   0.26150
       1.02430  26.14760   0.27760   0.06900   0.05300
 International_Tables_for_Crystallography_Vol.C(1991)_Tables_6.1.1.4_and_6.1.1.5
 
#=============================================================================
 
# 6. POWDER SPECIMEN AND CRYSTAL DATA
 
_symmetry_cell_setting                monoclinic
_symmetry_space_group_name_H-M       'P 21/c'
_symmetry_space_group_name_Hall      '-P 2ybc'
 
loop_
    _symmetry_equiv_pos_as_xyz   #<--must include 'x,y,z'
'x,y,z'
'-x,y+1/2,-z+1/2'
'-x,-y,-z'
'x,-y+1/2,z+1/2'
 
_cell_length_a                       7.5885(7)
_cell_length_b                       10.8399(12)
_cell_length_c                       11.0776(13)
_cell_angle_alpha                    90.00000
_cell_angle_beta                     108.788(7)
_cell_angle_gamma                    90.00000
_cell_volume                         862.68(16)
_cell_formula_units_Z                4
_cell_measurement_temperature        298
_exptl_crystal_density_diffrn        6.374
_cell_special_details
?
# The next three fields give the specimen dimensions in mm.  The equatorial
# plane contains the incident and diffracted beam.
 
_pd_spec_size_axial               ?       # perpendicular to 
                                          # equatorial plane
_pd_spec_size_equat               ?       # parallel to 
                                          # scattering vector
                                          # in transmission
_pd_spec_size_thick               ?       # parallel to 
                                          # scattering vector
                                          # in reflection
 
# The next five fields are character fields that describe the specimen.
 
_pd_spec_mounting                         # This field should be
                                          # used to give details of the 
                                          # container.
?
_pd_spec_mount_mode               ?       # options are 'reflection'
                                          # or 'transmission'
_pd_spec_shape                    ?       # options are 'cylinder' 
                                          # 'flat_sheet' or 'irregular'
_pd_char_particle_morphology      ?
_pd_char_colour                   white
 
# The following three fields describe the preparation of the specimen.
# The cooling rate is in K/min.  The pressure at which the sample was 
# prepared is in kPa.  The temperature of preparation is in K.        
 
_pd_prep_cool_rate                ?
_pd_prep_pressure                 ?
_pd_prep_temperature              298
 
# The next four fields are normally only needed for transmission experiments.
 
_exptl_absorpt_coefficient_mu        ?
_exptl_absorpt_correction_type       ?
_exptl_absorpt_process_details       ?
_exptl_absorpt_correction_T_min      ?
_exptl_absorpt_correction_T_max      ?
 
#=============================================================================
 
# 7. EXPERIMENTAL DATA
 
_exptl_special_details
?
 
# The following item is used to identify the equipment used to record 
# the powder pattern when the diffractogram was measured at a laboratory 
# other than the authors' home institution, e.g. when neutron or synchrotron
# radiation is used.
 
_pd_instr_location
?
_pd_calibration_special_details           # description of the method used
                                          # to calibrate the instrument
?
 
_diffrn_ambient_temperature          298
_diffrn_source              'X-ray tube'
_diffrn_radiation_type     'Cu K\a'
_diffrn_radiation_wavelength 1.54059
_diffrn_source_target       Cu # Put here the chemical symbol of the anode
 
_diffrn_radiation_monochromator      secondary
_diffrn_measurement_device_type      Xpert
_diffrn_measurement_method           Powder
_diffrn_detector_area_resol_mean     3.2 
_diffrn_detector                     Pixcell
_diffrn_detector_type                ? # make or model of detector
_pd_meas_scan_method      cont   # options are 'step', 'cont',
                              # 'tof', 'fixed' or
                              # 'disp' (= dispersive)
_pd_meas_special_details
?
 
#  The following four items give details of the measured (not processed)
#  powder pattern.  Angles are in degrees.
 
_pd_meas_number_of_points         7001
_pd_meas_2theta_range_min         10.00000
_pd_meas_2theta_range_max         150.00000
_pd_meas_2theta_range_inc         0.020000
 
#=============================================================================
 
# 8. REFINEMENT DATA
 
_refine_special_details
?
 
# Use the next field to give any special details about the fitting of the
# powder pattern.
 
_pd_proc_ls_special_details
?
 
# The next three items are given as text.
 
_pd_proc_ls_profile_function      ?
_pd_proc_ls_background_function   ?
_pd_proc_ls_pref_orient_corr
?
 
#  The following profile R-factors are NOT CORRECTED for background
#  The sum is extended to all non-excluded points.
#  These are the current CIF standard
 
_pd_proc_ls_prof_R_factor               10.2315
_pd_proc_ls_prof_wR_factor              12.9183
_pd_proc_ls_prof_wR_expected             5.3986
 
#  The following profile R-factors are CORRECTED for background
#  The sum is extended to all non-excluded points.
#  These items are not in the current CIF standard, but are defined above
 
_pd_proc_ls_prof_cR_factor               18.5709
_pd_proc_ls_prof_cwR_factor              20.8859
_pd_proc_ls_prof_cwR_expected             8.7283
 
#  The following items are not in the CIF standard, but are defined above
 
_pd_proc_ls_prof_chi2                 5.7260
_pd_proc_ls_prof_echi2                5.7893
 
#  Items related to LS refinement
 
_refine_ls_R_I_factor                11.8828
_refine_ls_number_reflns                  1835
_refine_ls_number_parameters                 6
_refine_ls_number_restraints                34
_refine_ls_goodness_of_fit_all               5.7260
 
# The following four items apply to angular dispersive measurements.
# 2theta minimum, maximum and increment (in degrees) are for the 
# intensities used in the refinement.
 
_pd_proc_2theta_range_min               10.0000
_pd_proc_2theta_range_max              150.0000
_pd_proc_2theta_range_inc              0.020000
_pd_proc_wavelength                    1.540600
 
_pd_block_diffractogram_id        ?  # The id used for the block containing
                                     # the powder pattern profile (section 11)
 
# Give appropriate details in the next two text fields.
 
_pd_proc_info_excluded_regions    ?
_pd_proc_info_data_reduction      ?
 
# The following items are used to identify the programs used.
 
_computing_data_collection           ?
_computing_structure_solution        ?
_computing_structure_refinement      FULLPROF
_computing_molecular_graphics        ?
_computing_publication_material      ?
 
#=============================================================================
 
# 9. ATOMIC COORDINATES AND DISPLACEMENT PARAMETERS
 
loop_
    _atom_site_label
    _atom_site_fract_x
    _atom_site_fract_y
    _atom_site_fract_z
    _atom_site_U_iso_or_equiv
    _atom_site_occupancy
    _atom_site_adp_type              # Not in version 2.0.1
    _atom_site_type_symbol
 Eu1   0.53356     0.08498     0.79792     0.00000     1.00000    Uiso Eu  
 Eu2   0.02522     0.07587     0.82360     0.00000     1.00000    Uiso Eu  
 Eu3   0.33230     0.13132     0.41464     0.00000     1.00000    Uiso Eu  
 Eu4   0.83669     0.13033     0.42419     0.00000     1.00000    Uiso Eu  
 Al1   0.19363     0.20461     0.12699     0.00000     1.00000    Uiso Al  
 Al2   0.69054     0.17756     0.13506     0.00000     1.00000    Uiso Al  
 O1   0.78446     0.22994     0.75901     0.00000     1.00000    Uiso O   
 O2   0.24553     0.20276     0.77268     0.00000     1.00000    Uiso O   
 O3   0.19058     0.03573     0.13622     0.00000     1.00000    Uiso O   
 O4   0.07338     0.22831     0.97636     0.00000     1.00000    Uiso O   
 F1   0.41440     0.22370     0.10700     0.00000     1.00000    Uiso F   
 O6   0.66238     0.21371     0.98081     0.00000     1.00000    Uiso O   
 O7   0.68230     0.01240     0.16030     0.00000     1.00000    Uiso O   
 O8   0.07398    -0.00508     0.37831     0.00000     1.00000    Uiso O   
 O9   0.53190     0.02012     0.39613     0.00000     1.00000    Uiso O   
 F2   0.05064     0.76062     0.35705     0.00000     0.99000    Uiso F   
 
# Note: if the displacement parameters were refined anisotropically
# the U matrices should be given as for single-crystal studies.
 
#=============================================================================
 
# 10. DISTANCES AND ANGLES / MOLECULAR GEOMETRY 
 
loop_
   _geom_bond_atom_site_label_1
   _geom_bond_atom_site_label_2
   _geom_bond_distance
   _geom_bond_site_symmetry_2
   _geom_bond_publ_flag
Eu1   O1    2.60934(18)   1_555 ?
Eu1   O2    2.46818(19)   1_555 ?
Eu1   O3    2.37547(19)   3_656 ?
Eu1   F1    2.8914(2)     4_555 ?
Eu1   O6    2.3941(2)     1_555 ?
Eu1   O7    2.12133(15)   3_656 ?
Eu1   O9    2.3405(2)     3_656 ?
Eu2   O1    2.40773(18)   1_455 ?
Eu2   O2    2.36909(16)   1_555 ?
Eu2   O3    2.19382(15)   3_556 ?
Eu2   O4    2.30856(19)   1_555 ?
Eu2   O7    2.37034(19)   3_656 ?
Eu2   O8    2.2524(2)     3_556 ?
Eu2   F2    2.5953(2)     3_566 ?
Eu3   Al1   3.1197(4)     1_555 ?
Eu3   O2    2.33976(19)   4_554 ?
Eu3   O3    3.0994(3)     1_555 ?
Eu3   O4    2.74018(19)   4_554 ?
Eu3   F1    2.5581(2)     4_555 ?
Eu3   O6    2.9070(2)     4_554 ?
Eu3   O8    2.38396(18)   1_555 ?
Eu3   O9    1.99733(14)   1_555 ?
Eu3   O9    2.5999(2)     3_656 ?
Eu4   Al2   3.0761(4)     1_555 ?
Eu4   O1    2.30920(20)   4_554 ?
Eu4   O4    2.28900(17)   4_654 ?
Eu4   O6    2.35279(16)   4_554 ?
Eu4   O7    3.0572(3)     1_555 ?
Eu4   O8    2.49909(17)   1_655 ?
Eu4   O8    2.4766(2)     3_656 ?
Eu4   O9    2.53185(20)   1_555 ?
Eu4   F2    2.5819(3)     3_666 ?
Al1   Eu3   3.1197(4)     1_555 ?
Al1   O2    1.83265(17)   4_554 ?
Al1   O3    1.8341(2)     1_555 ?
Al1   O4    1.64385(20)   1_554 ?
Al1   F1    1.77130(15)   1_555 ?
Al1   F2    2.01171(16)   2_545 ?
Al2   Eu4   3.0761(4)     1_555 ?
Al2   O1    1.66384(15)   4_554 ?
Al2   F1    2.07805(19)   1_555 ?
Al2   O6    1.69817(20)   1_554 ?
Al2   O7    1.81622(20)   1_555 ?
Al2   F2    2.13664(17)   2_645 ?
O1    Eu1   2.60934(18)   1_555 ?
O1    Eu2   2.40773(18)   1_655 ?
O1    Eu4   2.30920(20)   4_555 ?
O1    Al2   1.66384(15)   4_555 ?
O1    O3    3.0879(3)     3_656 ?
O1    O4    2.6840(3)     1_655 ?
O1    F1    2.8157(3)     4_555 ?
O1    O6    2.8970(3)     1_555 ?
O1    O6    2.9816(4)     4_554 ?
O1    O7    3.0086(3)     4_555 ?
O1    F2    2.06533(18)   3_666 ?
O2    Eu1   2.46818(19)   1_555 ?
O2    Eu2   2.36909(16)   1_555 ?
O2    Eu3   2.33976(19)   4_555 ?
O2    Al1   1.83265(17)   4_555 ?
O2    O3    3.1763(3)     4_555 ?
O2    O4    2.9619(3)     1_555 ?
O2    F1    2.6760(2)     4_555 ?
O2    O7    2.4554(2)     3_656 ?
O2    F2    2.2789(2)     3_566 ?
O3    Eu1   2.37547(19)   3_656 ?
O3    Eu2   2.19382(15)   3_556 ?
O3    Eu3   3.0994(3)     1_555 ?
O3    Al1   1.8341(2)     1_555 ?
O3    O1    3.0879(3)     3_656 ?
O3    O2    3.1763(3)     4_554 ?
O3    O4    2.6964(2)     1_554 ?
O3    F1    2.73778(20)   1_555 ?
O3    O8    3.1144(3)     1_555 ?
O3    O9    3.1974(4)     1_555 ?
O3    F2    3.0638(2)     2_545 ?
O4    Eu2   2.30856(19)   1_555 ?
O4    Eu3   2.74018(19)   4_555 ?
O4    Eu4   2.28900(17)   4_455 ?
O4    Al1   1.64385(20)   1_556 ?
O4    O1    2.6840(3)     1_455 ?
O4    O2    2.9619(3)     1_555 ?
O4    O3    2.6964(2)     1_556 ?
O4    F1    2.5261(3)     1_556 ?
O4    O6    3.1391(3)     1_455 ?
O4    O8    3.1915(3)     4_555 ?
O4    F2    2.3522(2)     2_546 ?
F1    Eu1   2.8914(2)     4_554 ?
F1    Eu3   2.5581(2)     4_554 ?
F1    Al1   1.77130(15)   1_555 ?
F1    Al2   2.07805(19)   1_555 ?
F1    O1    2.8157(3)     4_554 ?
F1    O2    2.6760(2)     4_554 ?
F1    O3    2.73778(20)   1_555 ?
F1    O4    2.5261(3)     1_554 ?
F1    O6    2.6835(2)     1_554 ?
F1    O7    2.9924(2)     1_555 ?
O6    Eu1   2.3941(2)     1_555 ?
O6    Eu3   2.9070(2)     4_555 ?
O6    Eu4   2.35279(16)   4_555 ?
O6    Al2   1.69817(20)   1_556 ?
O6    O1    2.8970(3)     1_555 ?
O6    O1    2.9816(4)     4_555 ?
O6    O4    3.1391(3)     1_655 ?
O6    F1    2.6835(2)     1_556 ?
O6    O7    2.9231(2)     1_556 ?
O6    O9    3.0963(3)     4_555 ?
O6    F2    2.3891(3)     2_646 ?
O7    Eu1   2.12133(15)   3_656 ?
O7    Eu2   2.37034(19)   3_656 ?
O7    Eu4   3.0572(3)     1_555 ?
O7    Al2   1.81622(20)   1_555 ?
O7    O1    3.0086(3)     4_554 ?
O7    O2    2.4554(2)     3_656 ?
O7    F1    2.9924(2)     1_555 ?
O7    O6    2.9231(2)     1_554 ?
O7    O8    3.1748(3)     1_655 ?
O7    O9    3.1710(3)     1_555 ?
O8    Eu2   2.2524(2)     3_556 ?
O8    Eu3   2.38396(18)   1_555 ?
O8    Eu4   2.49909(17)   1_455 ?
O8    Eu4   2.4766(2)     3_656 ?
O8    O3    3.1144(3)     1_555 ?
O8    O4    3.1915(3)     4_554 ?
O8    O7    3.1748(3)     1_455 ?
O8    F2    2.5514(3)     1_545 ?
O9    Eu1   2.3405(2)     3_656 ?
O9    Eu3   1.99733(14)   1_555 ?
O9    Eu3   2.5999(2)     3_656 ?
O9    Eu4   2.53185(20)   1_555 ?
O9    O3    3.1974(4)     1_555 ?
O9    O6    3.0963(3)     4_554 ?
O9    O7    3.1710(3)     1_555 ?
O9    O9    2.5374(3)     3_656 ?
F2    Eu2   2.5953(2)     3_566 ?
F2    Eu4   2.5819(3)     3_666 ?
F2    Al1   2.01171(16)   2_555 ?
F2    Al2   2.13664(17)   2_655 ?
F2    O1    2.06533(18)   3_666 ?
F2    O2    2.2789(2)     3_566 ?
F2    O3    3.0638(2)     2_555 ?
F2    O4    2.3522(2)     2_556 ?
F2    O6    2.3891(3)     2_656 ?
F2    O8    2.5514(3)     1_565 ?

loop_
   _geom_angle_atom_site_label_1
   _geom_angle_atom_site_label_2
   _geom_angle_atom_site_label_3
   _geom_angle
   _geom_angle_site_symmetry_1
   _geom_angle_site_symmetry_3
   _geom_angle_publ_flag
O1   Eu1  O2    109.660(15)    1_555    1_555 ?
 O1   Eu1  O3    76.392(10)     1_555    3_656 ?
 O1   Eu1  F1    61.325(9)      1_555    4_555 ?
 O1   Eu1  O6    70.610(10)     1_555    1_555 ?
 O1   Eu1  O7    172.523(17)    1_555    3_656 ?
 O1   Eu1  O9    95.264(12)     1_555    3_656 ?
 O2   Eu1  O3    168.629(19)    1_555    3_656 ?
 O2   Eu1  F1    59.282(8)      1_555    4_555 ?
 O2   Eu1  O6    84.243(13)     1_555    1_555 ?
 O2   Eu1  O7    64.167(9)      1_555    3_656 ?
 O2   Eu1  O9    103.268(12)    1_555    3_656 ?
 O3   Eu1  F1    131.058(17)    3_656    4_555 ?
 O3   Eu1  O6    88.963(11)     3_656    1_555 ?
 O3   Eu1  O7    108.960(16)    3_656    3_656 ?
 O3   Eu1  O9    85.372(14)     3_656    3_656 ?
 F1   Eu1  O6    98.465(18)     4_555    1_555 ?
 F1   Eu1  O7    115.783(14)    4_555    3_656 ?
 F1   Eu1  O9    75.727(12)     4_555    3_656 ?
 O6   Eu1  O7    103.824(13)    1_555    3_656 ?
 O6   Eu1  O9    165.69(2)      1_555    3_656 ?
 O7   Eu1  O9    90.446(13)     3_656    3_656 ?
 O1   Eu2  O2    93.017(13)     1_455    1_555 ?
 O1   Eu2  O3    84.159(12)     1_455    3_556 ?
 O1   Eu2  O4    69.339(11)     1_455    1_555 ?
 O1   Eu2  O7    154.807(18)    1_455    3_656 ?
 O1   Eu2  O8    87.835(11)     1_455    3_556 ?
 O1   Eu2  F2    48.585(7)      1_455    3_566 ?
 O2   Eu2  O3    176.953(16)    1_555    3_556 ?
 O2   Eu2  O4    78.562(11)     1_555    1_555 ?
 O2   Eu2  O7    62.407(9)      1_555    3_656 ?
 O2   Eu2  O8    89.833(12)     1_555    3_556 ?
 O2   Eu2  F2    54.421(8)      1_555    3_566 ?
 O3   Eu2  O4    101.436(13)    3_556    1_555 ?
 O3   Eu2  O7    120.277(17)    3_556    3_656 ?
 O3   Eu2  O8    88.916(14)     3_556    3_556 ?
 O3   Eu2  F2    122.571(15)    3_556    3_566 ?
 O4   Eu2  O7    108.087(12)    1_555    3_656 ?
 O4   Eu2  O8    153.52(2)      1_555    3_556 ?
 O4   Eu2  F2    91.135(16)     1_555    3_566 ?
 O7   Eu2  O8    86.710(14)     3_656    3_556 ?
 O7   Eu2  F2    107.667(13)    3_656    3_566 ?
 O8   Eu2  F2    63.045(11)     3_556    3_566 ?
 Al1  Eu3  O4    94.609(15)     1_555    4_554 ?
 Al1  Eu3  F1    127.30(2)      1_555    4_555 ?
 Al1  Eu3  O6    95.174(16)     1_555    4_554 ?
 Al1  Eu3  O8    89.829(12)     1_555    1_555 ?
 Al1  Eu3  O9    93.802(14)     1_555    1_555 ?
 Al1  Eu3  O9    154.16(2)      1_555    3_656 ?
 O2   Eu3  O3    69.868(11)     4_554    1_555 ?
 O2   Eu3  O4    70.832(10)     4_554    4_554 ?
 O2   Eu3  F1    91.601(16)     4_554    4_555 ?
 O2   Eu3  O6    76.018(12)     4_554    4_554 ?
 O2   Eu3  O8    108.981(14)    4_554    1_555 ?
 O2   Eu3  O9    116.967(15)    4_554    1_555 ?
 O2   Eu3  O9    168.50(2)      4_554    3_656 ?
 O3   Eu3  O4    112.772(15)    1_555    4_554 ?
 O3   Eu3  F1    161.39(2)      1_555    4_555 ?
 O3   Eu3  O6    116.025(16)    1_555    4_554 ?
 O3   Eu3  O8    67.772(11)     1_555    1_555 ?
 O3   Eu3  O9    74.195(13)     1_555    1_555 ?
 O3   Eu3  O9    120.77(2)      1_555    3_656 ?
 O4   Eu3  F1    56.827(8)      4_554    4_555 ?
 O4   Eu3  O6    104.184(14)    4_554    4_554 ?
 O4   Eu3  O8    76.696(11)     4_554    1_555 ?
 O4   Eu3  O9    171.554(17)    4_554    1_555 ?
 O4   Eu3  O9    106.219(13)    4_554    3_656 ?
 F1   Eu3  O6    58.400(8)      4_555    4_554 ?
 F1   Eu3  O8    119.219(15)    4_555    1_555 ?
 F1   Eu3  O9    117.840(14)    4_555    1_555 ?
 F1   Eu3  O9    77.838(12)     4_555    3_656 ?
 O6   Eu3  O8    174.815(18)    4_554    1_555 ?
 O6   Eu3  O9    75.777(11)     4_554    1_555 ?
 O6   Eu3  O9    94.357(12)     4_554    3_656 ?
 O8   Eu3  O9    102.581(14)    1_555    1_555 ?
 O8   Eu3  O9    80.520(12)     1_555    3_656 ?
 O9   Eu3  O9    65.477(10)     1_555    3_656 ?
 Al2  Eu4  O4    98.159(17)     1_555    4_654 ?
 Al2  Eu4  O6    96.480(16)     1_555    4_554 ?
 Al2  Eu4  O8    85.859(12)     1_555    1_655 ?
 Al2  Eu4  O8    156.26(3)      1_555    3_656 ?
 Al2  Eu4  O9    86.672(12)     1_555    1_555 ?
 Al2  Eu4  F2    143.17(3)      1_555    3_666 ?
 O1   Eu4  O4    71.423(11)     4_554    4_654 ?
 O1   Eu4  O6    76.831(11)     4_554    4_554 ?
 O1   Eu4  O7    66.513(10)     4_554    1_555 ?
 O1   Eu4  O8    100.090(13)    4_554    1_655 ?
 O1   Eu4  O8    171.05(2)      4_554    3_656 ?
 O1   Eu4  O9    107.179(12)    4_554    1_555 ?
 O1   Eu4  F2    111.34(2)      4_554    3_666 ?
 O4   Eu4  O6    85.093(11)     4_654    4_554 ?
 O4   Eu4  O7    123.315(17)    4_654    1_555 ?
 O4   Eu4  O8    83.478(12)     4_654    1_655 ?
 O4   Eu4  O8    100.057(12)    4_654    3_656 ?
 O4   Eu4  O9    163.413(18)    4_654    1_555 ?
 O4   Eu4  F2    57.372(9)      4_654    3_666 ?
 O6   Eu4  O7    118.696(16)    4_554    1_555 ?
 O6   Eu4  O8    168.549(16)    4_554    1_655 ?
 O6   Eu4  O8    100.124(13)    4_554    3_656 ?
 O6   Eu4  O9    78.580(11)     4_554    1_555 ?
 O6   Eu4  F2    57.688(9)      4_554    3_666 ?
 O7   Eu4  O8    68.852(11)     1_555    1_655 ?
 O7   Eu4  O8    121.81(2)      1_555    3_656 ?
 O7   Eu4  O9    68.389(11)     1_555    1_555 ?
 O7   Eu4  F2    176.37(3)      1_555    3_666 ?
 O8   Eu4  O8    81.230(12)     1_655    3_656 ?
 O8   Eu4  O9    112.793(16)    1_655    1_555 ?
 O8   Eu4  F2    114.667(14)    1_655    3_666 ?
 O8   Eu4  O9    80.162(13)     3_656    1_555 ?
 O8   Eu4  F2    60.536(10)     3_656    3_666 ?
 O9   Eu4  F2    110.153(15)    1_555    3_666 ?
 Eu3  Al1  O2    48.233(10)     1_555    4_554 ?
 Eu3  Al1  O3    72.244(14)     1_555    1_555 ?
 Eu3  Al1  O4    166.16(3)      1_555    1_554 ?
 Eu3  Al1  F1    97.815(17)     1_555    1_555 ?
 Eu3  Al1  F2    90.248(15)     1_555    2_545 ?
 O2   Al1  O3    120.051(18)    4_554    1_555 ?
 O2   Al1  O4    134.42(2)      4_554    1_554 ?
 O2   Al1  F1    95.879(13)     4_554    1_555 ?
 O2   Al1  F2    72.543(11)     4_554    2_545 ?
 O3   Al1  O4    101.522(15)    1_555    1_554 ?
 O3   Al1  F1    98.801(13)     1_555    1_555 ?
 O3   Al1  F2    105.534(14)    1_555    2_545 ?
 O4   Al1  F1    95.337(16)     1_554    1_555 ?
 O4   Al1  F2    79.401(12)     1_554    2_545 ?
 F1   Al1  F2    155.66(2)      1_555    2_545 ?
 Eu4  Al2  O1    47.629(10)     1_555    4_554 ?
 Eu4  Al2  F1    101.762(18)    1_555    1_555 ?
 Eu4  Al2  O6    166.51(3)      1_555    1_554 ?
 Eu4  Al2  O7    72.205(14)     1_555    1_555 ?
 Eu4  Al2  F2    90.523(14)     1_555    2_645 ?
 O1   Al2  F1    96.990(15)     4_554    1_555 ?
 O1   Al2  O6    124.96(2)      4_554    1_554 ?
 O1   Al2  O7    119.594(18)    4_554    1_555 ?
 O1   Al2  F2    64.437(9)      4_554    2_645 ?
 F1   Al2  O6    89.995(13)     1_555    1_554 ?
 F1   Al2  O7    100.208(13)    1_555    1_555 ?
 F1   Al2  F2    140.72(2)      1_555    2_645 ?
 O6   Al2  O7    112.517(16)    1_554    1_555 ?
 O6   Al2  F2    76.116(12)     1_554    2_645 ?
 O7   Al2  F2    119.069(15)    1_555    2_645 ?
 Eu1  O1   Eu2   93.291(13)     1_555    1_655 ?
 Eu1  O1   Eu4   102.255(13)    1_555    4_555 ?
 Eu1  O1   Al2   110.967(14)    1_555    4_555 ?
 Eu1  O1   O3    48.391(8)      1_555    3_656 ?
 Eu1  O1   O4    106.053(15)    1_555    1_655 ?
 Eu1  O1   F1    64.280(9)      1_555    4_555 ?
 Eu1  O1   O6    51.219(8)      1_555    1_555 ?
 Eu1  O1   O6    107.084(15)    1_555    4_554 ?
 Eu1  O1   O7    120.184(17)    1_555    4_555 ?
 Eu1  O1   F2    138.876(16)    1_555    3_666 ?
 Eu2  O1   Eu4   107.418(14)    1_655    4_555 ?
 Eu2  O1   Al2   138.213(18)    1_655    4_555 ?
 Eu2  O1   O4    53.589(9)      1_655    1_655 ?
 Eu2  O1   F1    144.756(20)    1_655    4_555 ?
 Eu2  O1   O6    97.190(12)     1_655    1_555 ?
 Eu2  O1   O6    113.747(17)    1_655    4_554 ?
 Eu2  O1   O7    146.511(20)    1_655    4_555 ?
 Eu2  O1   F2    70.456(9)      1_655    3_666 ?
 Eu4  O1   Al2   100.208(18)    4_555    4_555 ?
 Eu4  O1   O3    109.866(19)    4_555    3_656 ?
 Eu4  O1   O4    53.938(9)      4_555    1_655 ?
 Eu4  O1   F1    103.911(17)    4_555    4_555 ?
 Eu4  O1   O6    52.260(8)      4_555    1_555 ?
 Eu4  O1   O6    126.98(2)      4_555    4_554 ?
 Eu4  O1   O7    68.743(11)     4_555    4_555 ?
 Eu4  O1   F2    118.489(17)    4_555    3_666 ?
 Al2  O1   O3    146.13(2)      4_555    3_656 ?
 Al2  O1   O4    138.88(3)      4_555    1_655 ?
 Al2  O1   F1    47.100(9)      4_555    4_555 ?
 Al2  O1   O6    124.58(2)      4_555    1_555 ?
 Al2  O1   F2    68.949(9)      4_555    3_666 ?
 O3   O1   O4    73.930(11)     3_656    1_655 ?
 O3   O1   F1    108.655(14)    3_656    4_555 ?
 O3   O1   O6    67.805(10)     3_656    1_555 ?
 O3   O1   O6    122.724(17)    3_656    4_554 ?
 O3   O1   O7    168.48(2)      3_656    4_555 ?
 O3   O1   F2    107.702(14)    3_656    3_666 ?
 O4   O1   F1    155.07(3)      1_655    4_555 ?
 O4   O1   O6    68.329(11)     1_655    1_555 ?
 O4   O1   O6    145.15(3)      1_655    4_554 ?
 O4   O1   O7    111.874(16)    1_655    4_555 ?
 O4   O1   F2    94.308(18)     1_655    3_666 ?
 F1   O1   O6    89.329(16)     4_555    1_555 ?
 F1   O1   O6    55.058(10)     4_555    4_554 ?
 F1   O1   O7    61.728(9)      4_555    4_555 ?
 F1   O1   F2    107.842(17)    4_555    3_666 ?
 O6   O1   O6    144.22(3)      1_555    4_554 ?
 O6   O1   O7    104.435(14)    1_555    4_555 ?
 O6   O1   F2    162.62(2)      1_555    3_666 ?
 O6   O1   O7    58.415(10)     4_554    4_555 ?
 O6   O1   F2    52.791(10)     4_554    3_666 ?
 O7   O1   F2    82.219(11)     4_555    3_666 ?
 Eu1  O2   Eu2   109.863(15)    1_555    1_555 ?
 Eu1  O2   Eu3   105.917(13)    1_555    4_555 ?
 Eu1  O2   Al1   108.329(14)    1_555    4_555 ?
 Eu1  O2   O3    119.426(16)    1_555    4_555 ?
 Eu1  O2   O4    123.630(15)    1_555    1_555 ?
 Eu1  O2   F1    68.259(9)      1_555    4_555 ?
 Eu1  O2   O7    51.042(8)      1_555    3_656 ?
 Eu1  O2   F2    144.99(2)      1_555    3_566 ?
 Eu2  O2   Eu3   110.713(14)    1_555    4_555 ?
 Eu2  O2   Al1   124.042(15)    1_555    4_555 ?
 Eu2  O2   O3    129.564(17)    1_555    4_555 ?
 Eu2  O2   O4    49.813(8)      1_555    1_555 ?
 Eu2  O2   F1    150.087(16)    1_555    4_555 ?
 Eu2  O2   O7    58.821(8)      1_555    3_656 ?
 Eu2  O2   F2    67.854(9)      1_555    3_566 ?
 Eu3  O2   Al1   96.019(17)     4_555    4_555 ?
 Eu3  O2   O3    66.373(11)     4_555    4_555 ?
 Eu3  O2   O4    60.909(8)      4_555    1_555 ?
 Eu3  O2   F1    97.973(15)     4_555    4_555 ?
 Eu3  O2   O7    122.67(2)      4_555    3_656 ?
 Eu3  O2   F2    107.268(17)    4_555    3_566 ?
 Al1  O2   O4    126.67(2)      4_555    1_555 ?
 Al1  O2   O7    138.630(19)    4_555    3_656 ?
 Al1  O2   F2    57.360(9)      4_555    3_566 ?
 O3   O2   O4    104.867(14)    4_555    1_555 ?
 O3   O2   F1    54.984(8)      4_555    4_555 ?
 O3   O2   O7    166.89(2)      4_555    3_656 ?
 O3   O2   F2    65.970(10)     4_555    3_566 ?
 O4   O2   F1    157.03(2)      1_555    4_555 ?
 O4   O2   O7    88.202(11)     1_555    3_656 ?
 O4   O2   F2    82.920(15)     1_555    3_566 ?
 F1   O2   O7    112.389(14)    4_555    3_656 ?
 F1   O2   F2    96.226(14)     4_555    3_566 ?
 O7   O2   F2    115.770(15)    3_656    3_566 ?
 Eu1  O3   Eu2   105.992(15)    3_656    3_556 ?
 Eu1  O3   Eu3   83.656(11)     3_656    1_555 ?
 Eu1  O3   Al1   122.768(17)    3_656    1_555 ?
 Eu1  O3   O1    55.216(8)      3_656    3_656 ?
 Eu1  O3   O2    112.198(16)    3_656    4_554 ?
 Eu1  O3   O4    134.412(17)    3_656    1_554 ?
 Eu1  O3   F1    85.835(13)     3_656    1_555 ?
 Eu1  O3   O8    97.118(13)     3_656    1_555 ?
 Eu1  O3   O9    46.853(9)      3_656    1_555 ?
 Eu1  O3   F2    154.840(18)    3_656    2_545 ?
 Eu2  O3   Eu3   91.427(13)     3_556    1_555 ?
 Eu2  O3   Al1   125.829(17)    3_556    1_555 ?
 Eu2  O3   O1    50.868(8)      3_556    3_656 ?
 Eu2  O3   O2    112.814(17)    3_556    4_554 ?
 Eu2  O3   O4    116.763(15)    3_556    1_554 ?
 Eu2  O3   F1    165.115(17)    3_556    1_555 ?
 Eu2  O3   O8    46.312(8)      3_556    1_555 ?
 Eu2  O3   O9    103.253(17)    3_556    1_555 ?
 Eu2  O3   F2    86.730(14)     3_556    2_545 ?
 Eu3  O3   Al1   73.454(15)     1_555    1_555 ?
 Eu3  O3   O1    88.748(13)     1_555    3_656 ?
 Eu3  O3   O4    109.272(20)    1_555    1_554 ?
 Eu3  O3   F1    80.746(13)     1_555    1_555 ?
 Eu3  O3   O8    45.120(9)      1_555    1_555 ?
 Eu3  O3   F2    74.236(11)     1_555    2_545 ?
 Al1  O3   O1    162.08(3)      1_555    3_656 ?
 Al1  O3   O8    101.656(15)    1_555    1_555 ?
 Al1  O3   O9    94.699(16)     1_555    1_555 ?
 O1   O3   O2    132.12(2)      3_656    4_554 ?
 O1   O3   O4    159.43(2)      3_656    1_554 ?
 O1   O3   F1    140.648(20)    3_656    1_555 ?
 O1   O3   O8    62.861(9)      3_656    1_555 ?
 O1   O3   O9    71.237(11)     3_656    1_555 ?
 O1   O3   F2    134.25(2)      3_656    2_545 ?
 O2   O3   O4    65.580(11)     4_554    1_554 ?
 O2   O3   F1    53.180(8)      4_554    1_555 ?
 O2   O3   O8    75.355(11)     4_554    1_555 ?
 O2   O3   O9    71.008(11)     4_554    1_555 ?
 O4   O3   F1    55.396(8)      1_554    1_555 ?
 O4   O3   O8    123.400(18)    1_554    1_555 ?
 O4   O3   O9    129.24(2)      1_554    1_555 ?
 O4   O3   F2    47.677(7)      1_554    2_545 ?
 F1   O3   O8    124.521(15)    1_555    1_555 ?
 F1   O3   O9    78.017(11)     1_555    1_555 ?
 F1   O3   F2    78.986(10)     1_555    2_545 ?
 O8   O3   O9    65.763(11)     1_555    1_555 ?
 O8   O3   F2    75.786(10)     1_555    2_545 ?
 O9   O3   F2    109.709(15)    1_555    2_545 ?
 Eu2  O4   Eu3   99.877(13)     1_555    4_555 ?
 Eu2  O4   Eu4   111.593(14)    1_555    4_455 ?
 Eu2  O4   Al1   122.50(2)      1_555    1_556 ?
 Eu2  O4   O1    57.072(9)      1_555    1_455 ?
 Eu2  O4   O2    51.626(8)      1_555    1_555 ?
 Eu2  O4   O3    82.421(14)     1_555    1_556 ?
 Eu2  O4   F1    107.271(16)    1_555    1_556 ?
 Eu2  O4   O6    92.975(12)     1_555    1_455 ?
 Eu2  O4   O8    116.15(2)      1_555    4_555 ?
 Eu2  O4   F2    132.284(19)    1_555    2_546 ?
 Eu3  O4   Eu4   97.623(13)     4_555    4_455 ?
 Eu3  O4   Al1   97.576(14)     4_555    1_556 ?
 Eu3  O4   O1    102.516(15)    4_555    1_455 ?
 Eu3  O4   O2    48.259(7)      4_555    1_555 ?
 Eu3  O4   O3    118.845(14)    4_555    1_556 ?
 Eu3  O4   F1    57.951(9)      4_555    1_556 ?
 Eu3  O4   O6    145.874(18)    4_555    1_455 ?
 Eu3  O4   O8    46.630(7)      4_555    4_555 ?
 Eu3  O4   F2    127.829(16)    4_555    2_546 ?
 Eu4  O4   Al1   119.658(17)    4_455    1_556 ?
 Eu4  O4   O1    54.638(9)      4_455    1_455 ?
 Eu4  O4   O2    111.901(13)    4_455    1_555 ?
 Eu4  O4   O3    138.601(17)    4_455    1_556 ?
 Eu4  O4   F1    137.193(20)    4_455    1_556 ?
 Eu4  O4   O6    48.311(7)      4_455    1_455 ?
 Eu4  O4   O8    51.077(8)      4_455    4_555 ?
 Eu4  O4   F2    67.586(10)     4_455    2_546 ?
 Al1  O4   O1    159.66(3)      1_556    1_455 ?
 Al1  O4   O2    121.45(2)      1_556    1_555 ?
 Al1  O4   O6    101.871(19)    1_556    1_455 ?
 Al1  O4   O8    115.545(18)    1_556    4_555 ?
 Al1  O4   F2    57.210(10)     1_556    2_546 ?
 O1   O4   O2    75.553(12)     1_455    1_555 ?
 O1   O4   O3    126.556(20)    1_455    1_556 ?
 O1   O4   F1    154.71(3)      1_455    1_556 ?
 O1   O4   O6    59.053(10)     1_455    1_455 ?
 O1   O4   O8    77.220(11)     1_455    4_555 ?
 O1   O4   F2    106.57(2)      1_455    2_546 ?
 O2   O4   O3    107.146(16)    1_555    1_556 ?
 O2   O4   F1    79.209(14)     1_555    1_556 ?
 O2   O4   O6    133.746(18)    1_555    1_455 ?
 O2   O4   O8    77.251(11)     1_555    4_555 ?
 O2   O4   F2    176.09(2)      1_555    2_546 ?
 O3   O4   F1    63.133(9)      1_556    1_556 ?
 O3   O4   O6    94.007(13)     1_556    1_455 ?
 O3   O4   O8    156.21(2)      1_556    4_555 ?
 O3   O4   F2    74.377(10)     1_556    2_546 ?
 F1   O4   O6    146.07(2)      1_556    1_455 ?
 F1   O4   O8    95.744(13)     1_556    4_555 ?
 F1   O4   F2    98.534(14)     1_556    2_546 ?
 O6   O4   O8    99.385(12)     1_455    4_555 ?
 O6   O4   F2    49.048(9)      1_455    2_546 ?
 O8   O4   F2    99.893(13)     4_555    2_546 ?
 Eu1  F1   Eu3   95.943(17)     4_554    4_554 ?
 Eu1  F1   Al1   94.469(13)     4_554    1_555 ?
 Eu1  F1   Al2   90.028(11)     4_554    1_555 ?
 Eu1  F1   O1    54.395(8)      4_554    4_554 ?
 Eu1  F1   O2    52.459(8)      4_554    4_554 ?
 Eu1  F1   O3    120.473(16)    4_554    1_555 ?
 Eu1  F1   O4    115.227(17)    4_554    1_554 ?
 Eu1  F1   O6    107.662(14)    4_554    1_554 ?
 Eu1  F1   O7    111.848(16)    4_554    1_555 ?
 Eu3  F1   Al1   100.924(13)    4_554    1_555 ?
 Eu3  F1   Al2   103.639(14)    4_554    1_555 ?
 Eu3  F1   O1    108.479(18)    4_554    4_554 ?
 Eu3  F1   O2    110.265(18)    4_554    4_554 ?
 Eu3  F1   O3    124.181(15)    4_554    1_555 ?
 Eu3  F1   O4    65.222(9)      4_554    1_554 ?
 Eu3  F1   O6    67.317(9)      4_554    1_554 ?
 Eu3  F1   O7    127.037(16)    4_554    1_555 ?
 Al1  F1   Al2   154.42(2)      1_555    1_555 ?
 Al1  F1   O1    138.36(2)      1_555    4_554 ?
 Al1  F1   O6    155.58(2)      1_555    1_554 ?
 Al1  F1   O7    119.717(16)    1_555    1_555 ?
 Al2  F1   O2    130.668(16)    1_555    4_554 ?
 Al2  F1   O3    115.930(15)    1_555    1_555 ?
 Al2  F1   O4    152.63(2)      1_555    1_554 ?
 O1   F1   O2    98.182(14)     4_554    4_554 ?
 O1   F1   O3    126.822(16)    4_554    1_555 ?
 O1   F1   O4    168.36(3)      4_554    1_554 ?
 O1   F1   O6    65.613(11)     4_554    1_554 ?
 O1   F1   O7    62.308(9)      4_554    1_555 ?
 O2   F1   O3    71.836(10)     4_554    1_555 ?
 O2   F1   O4    76.027(13)     4_554    1_554 ?
 O2   F1   O6    160.106(20)    4_554    1_554 ?
 O2   F1   O7    122.524(14)    4_554    1_555 ?
 O3   F1   O4    61.470(9)      1_555    1_554 ?
 O3   F1   O6    126.682(15)    1_555    1_554 ?
 O3   F1   O7    79.334(11)     1_555    1_555 ?
 O4   F1   O6    117.595(17)    1_554    1_554 ?
 O4   F1   O7    129.323(18)    1_554    1_555 ?
 O6   F1   O7    61.711(8)      1_554    1_555 ?
 Eu1  O6   Eu3   92.270(12)     1_555    4_555 ?
 Eu1  O6   Eu4   107.734(14)    1_555    4_555 ?
 Eu1  O6   Al2   127.00(2)      1_555    1_556 ?
 Eu1  O6   O1    58.171(9)      1_555    1_555 ?
 Eu1  O6   O1    154.20(3)      1_555    4_555 ?
 Eu1  O6   O4    98.804(14)     1_555    1_655 ?
 Eu1  O6   F1    107.496(16)    1_555    1_556 ?
 Eu1  O6   O7    93.329(16)     1_555    1_556 ?
 Eu1  O6   O9    106.450(17)    1_555    4_555 ?
 Eu1  O6   F2    141.74(2)      1_555    2_646 ?
 Eu3  O6   Eu4   91.736(13)     4_555    4_555 ?
 Eu3  O6   Al2   101.891(15)    4_555    1_556 ?
 Eu3  O6   O1    103.650(13)    4_555    1_555 ?
 Eu3  O6   O1    95.618(16)     4_555    4_555 ?
 Eu3  O6   O4    138.303(19)    4_555    1_655 ?
 Eu3  O6   F1    54.282(8)      4_555    1_556 ?
 Eu3  O6   O7    117.033(15)    4_555    1_556 ?
 Eu3  O6   F2    124.704(20)    4_555    2_646 ?
 Eu4  O6   Al2   122.323(16)    4_555    1_556 ?
 Eu4  O6   O1    50.909(8)      4_555    1_555 ?
 Eu4  O6   O1    96.554(16)     4_555    4_555 ?
 Eu4  O6   O4    46.595(7)      4_555    1_655 ?
 Eu4  O6   F1    131.196(16)    4_555    1_556 ?
 Eu4  O6   O7    143.843(17)    4_555    1_556 ?
 Eu4  O6   O9    53.275(8)      4_555    4_555 ?
 Eu4  O6   F2    65.976(10)     4_555    2_646 ?
 Al2  O6   O1    153.70(3)      1_556    1_555 ?
 Al2  O6   O4    102.930(16)    1_556    1_655 ?
 Al2  O6   F1    50.748(10)     1_556    1_556 ?
 Al2  O6   O9    116.373(18)    1_556    4_555 ?
 Al2  O6   F2    60.251(10)     1_556    2_646 ?
 O1   O6   O1    141.85(3)      1_555    4_555 ?
 O1   O6   O4    52.618(9)      1_555    1_655 ?
 O1   O6   F1    155.34(2)      1_555    1_556 ?
 O1   O6   O7    131.425(19)    1_555    1_556 ?
 O1   O6   O9    81.075(10)     1_555    4_555 ?
 O1   O6   F2    99.303(19)     1_555    2_646 ?
 O1   O6   O4    91.511(14)     4_555    1_655 ?
 O1   O6   F1    59.328(10)     4_555    1_556 ?
 O1   O6   O7    61.255(10)     4_555    1_556 ?
 O1   O6   O9    94.866(15)     4_555    4_555 ?
 O4   O6   F1    150.821(20)    1_655    1_556 ?
 O4   O6   O7    102.377(12)    1_655    1_556 ?
 O4   O6   O9    99.826(13)     1_655    4_555 ?
 O4   O6   F2    48.038(9)      1_655    2_646 ?
 F1   O6   O7    64.349(8)      1_556    1_556 ?
 F1   O6   O9    84.879(11)     1_556    4_555 ?
 F1   O6   F2    102.834(15)    1_556    2_646 ?
 O7   O6   O9    147.48(2)      1_556    4_555 ?
 O7   O6   F2    79.198(11)     1_556    2_646 ?
 O9   O6   F2    98.891(14)     4_555    2_646 ?
 Eu1  O7   Eu2   123.561(17)    3_656    3_656 ?
 Eu1  O7   Eu4   94.847(13)     3_656    1_555 ?
 Eu1  O7   Al2   126.256(16)    3_656    1_555 ?
 Eu1  O7   O1    120.620(17)    3_656    4_554 ?
 Eu1  O7   O2    64.790(9)      3_656    3_656 ?
 Eu1  O7   F1    84.300(13)     3_656    1_555 ?
 Eu1  O7   O6    130.202(15)    3_656    1_554 ?
 Eu1  O7   O8    113.818(19)    3_656    1_655 ?
 Eu1  O7   O9    47.567(8)      3_656    1_555 ?
 Eu2  O7   Eu4   92.044(12)     3_656    1_555 ?
 Eu2  O7   Al2   109.371(15)    3_656    1_555 ?
 Eu2  O7   O1    102.825(15)    3_656    4_554 ?
 Eu2  O7   O2    58.772(8)      3_656    3_656 ?
 Eu2  O7   F1    152.128(17)    3_656    1_555 ?
 Eu2  O7   O6    101.220(13)    3_656    1_554 ?
 Eu2  O7   O8    45.098(9)      3_656    1_655 ?
 Eu2  O7   O9    121.696(16)    3_656    1_555 ?
 Eu4  O7   Al2   73.347(15)     1_555    1_555 ?
 Eu4  O7   O2    97.389(14)     1_555    3_656 ?
 Eu4  O7   F1    83.995(13)     1_555    1_555 ?
 Eu4  O7   O6    104.963(19)    1_555    1_554 ?
 Eu4  O7   O8    47.236(9)      1_555    1_655 ?
 Eu4  O7   O9    47.929(9)      1_555    1_555 ?
 Al2  O7   O2    165.35(3)      1_555    3_656 ?
 Al2  O7   O8    96.073(15)     1_555    1_655 ?
 Al2  O7   O9    98.059(15)     1_555    1_555 ?
 O1   O7   O2    139.96(2)      4_554    3_656 ?
 O1   O7   F1    55.964(9)      4_554    1_555 ?
 O1   O7   O6    60.331(10)     4_554    1_554 ?
 O1   O7   O8    73.170(11)     4_554    1_655 ?
 O1   O7   O9    78.173(10)     4_554    1_555 ?
 O2   O7   F1    149.08(2)      3_656    1_555 ?
 O2   O7   O6    150.74(2)      3_656    1_554 ?
 O2   O7   O8    69.527(10)     3_656    1_655 ?
 O2   O7   O9    83.129(11)     3_656    1_555 ?
 F1   O7   O6    53.940(8)      1_555    1_554 ?
 F1   O7   O8    127.296(18)    1_555    1_655 ?
 F1   O7   O9    74.956(10)     1_555    1_555 ?
 O6   O7   O8    113.122(17)    1_554    1_655 ?
 O6   O7   O9    125.959(19)    1_554    1_555 ?
 O8   O7   O9    82.650(12)     1_655    1_555 ?
 Eu2  O8   Eu3   111.874(15)    3_556    1_555 ?
 Eu2  O8   Eu4   111.701(14)    3_556    1_455 ?
 Eu2  O8   Eu4   126.83(2)      3_556    3_656 ?
 Eu2  O8   O4    128.426(18)    3_556    4_554 ?
 Eu2  O8   O7    48.193(10)     3_556    1_455 ?
 Eu2  O8   F2    65.056(11)     3_556    1_545 ?
 Eu3  O8   Eu4   102.030(14)    1_555    1_455 ?
 Eu3  O8   Eu4   102.394(12)    1_555    3_656 ?
 Eu3  O8   O3    67.108(11)     1_555    1_555 ?
 Eu3  O8   O4    56.674(8)      1_555    4_554 ?
 Eu3  O8   O7    127.50(2)      1_555    1_455 ?
 Eu3  O8   F2    131.444(19)    1_555    1_545 ?
 Eu4  O8   Eu4   98.770(12)     1_455    3_656 ?
 Eu4  O8   O3    120.983(17)    1_455    1_555 ?
 Eu4  O8   O4    45.446(7)      1_455    4_554 ?
 Eu4  O8   O7    63.911(10)     1_455    1_455 ?
 Eu4  O8   F2    124.775(18)    1_455    1_545 ?
 Eu4  O8   O3    139.97(2)      3_656    1_555 ?
 Eu4  O8   O4    104.161(17)    3_656    4_554 ?
 Eu4  O8   O7    128.87(2)      3_656    1_455 ?
 Eu4  O8   F2    61.775(10)     3_656    1_545 ?
 O3   O8   O4    101.035(14)    1_555    4_554 ?
 O3   O8   O7    78.023(12)     1_555    1_455 ?
 O3   O8   F2    95.307(13)     1_555    1_545 ?
 O4   O8   O7    95.688(14)     4_554    1_455 ?
 O4   O8   F2    163.65(3)      4_554    1_545 ?
 O7   O8   F2    88.230(13)     1_455    1_545 ?
 Eu1  O9   Eu3   116.386(14)    3_656    1_555 ?
 Eu1  O9   Eu3   110.18(2)      3_656    3_656 ?
 Eu1  O9   Eu4   104.935(14)    3_656    1_555 ?
 Eu1  O9   O3    47.775(9)      3_656    1_555 ?
 Eu1  O9   O6    133.191(18)    3_656    4_554 ?
 Eu1  O9   O9    134.69(2)      3_656    3_656 ?
 Eu3  O9   Eu3   114.523(14)    1_555    3_656 ?
 Eu3  O9   Eu4   113.304(16)    1_555    1_555 ?
 Eu3  O9   O3    68.860(12)     1_555    1_555 ?
 Eu3  O9   O6    65.518(9)      1_555    4_554 ?
 Eu3  O9   O7    125.914(17)    1_555    1_555 ?
 Eu3  O9   O9    68.784(10)     1_555    3_656 ?
 Eu3  O9   Eu4   95.149(11)     3_656    1_555 ?
 Eu3  O9   O3    139.04(2)      3_656    1_555 ?
 Eu3  O9   O6    109.820(18)    3_656    4_554 ?
 Eu3  O9   O7    119.553(20)    3_656    1_555 ?
 Eu3  O9   O9    45.738(8)      3_656    3_656 ?
 Eu4  O9   O3    121.91(2)      1_555    1_555 ?
 Eu4  O9   O6    48.145(8)      1_555    4_554 ?
 Eu4  O9   O7    63.682(10)     1_555    1_555 ?
 Eu4  O9   O9    113.789(14)    1_555    3_656 ?
 O3   O9   O6    108.105(16)    1_555    4_554 ?
 O3   O9   O7    70.223(11)     1_555    1_555 ?
 O3   O9   O9    119.34(2)      1_555    3_656 ?
 O6   O9   O7    96.279(13)     4_554    1_555 ?
 O6   O9   O9    91.217(13)     4_554    3_656 ?
 O7   O9   O9    165.26(2)      1_555    3_656 ?
 Eu2  F2   Eu4   109.59(2)      3_566    3_666 ?
 Eu2  F2   Al1   106.981(13)    3_566    2_555 ?
 Eu2  F2   Al2   106.979(13)    3_566    2_655 ?
 Eu2  F2   O1    60.959(8)      3_566    3_666 ?
 Eu2  F2   O2    57.725(8)      3_566    3_566 ?
 Eu2  F2   O3    125.189(16)    3_566    2_555 ?
 Eu2  F2   O4    131.393(19)    3_566    2_556 ?
 Eu2  F2   O6    130.329(19)    3_566    2_656 ?
 Eu2  F2   O8    51.899(9)      3_566    1_565 ?
 Eu4  F2   Al1   95.259(13)     3_666    2_555 ?
 Eu4  F2   Al2   97.607(12)     3_666    2_655 ?
 Eu4  F2   O1    118.536(20)    3_666    3_666 ?
 Eu4  F2   O2    118.25(2)      3_666    3_566 ?
 Eu4  F2   O3    111.179(15)    3_666    2_555 ?
 Eu4  F2   O4    55.042(9)      3_666    2_556 ?
 Eu4  F2   O6    56.337(9)      3_666    2_656 ?
 Eu4  F2   O8    57.689(10)     3_666    1_565 ?
 Al1  F2   Al2   136.895(19)    2_555    2_655 ?
 Al1  F2   O1    146.080(18)    2_555    3_666 ?
 Al1  F2   O2    50.097(9)      2_555    3_566 ?
 Al1  F2   O6    120.817(20)    2_555    2_656 ?
 Al1  F2   O8    109.320(15)    2_555    1_565 ?
 Al2  F2   O1    46.614(7)      2_655    3_666 ?
 Al2  F2   O2    143.71(2)      2_655    3_566 ?
 Al2  F2   O3    102.254(13)    2_655    2_555 ?
 Al2  F2   O4    119.997(16)    2_655    2_556 ?
 Al2  F2   O8    112.340(16)    2_655    1_565 ?
 O1   F2   O2    105.724(16)    3_666    3_566 ?
 O1   F2   O3    122.758(14)    3_666    2_555 ?
 O1   F2   O4    166.29(2)      3_666    2_556 ?
 O1   F2   O6    83.697(15)     3_666    2_656 ?
 O1   F2   O8    88.291(12)     3_666    1_565 ?
 O2   F2   O3    71.237(11)     3_566    2_555 ?
 O2   F2   O4    87.602(15)     3_566    2_556 ?
 O2   F2   O6    170.47(3)      3_566    2_656 ?
 O2   F2   O8    84.829(12)     3_566    1_565 ?
 O3   F2   O4    57.946(8)      2_555    2_556 ?
 O3   F2   O6    102.676(14)    2_555    2_656 ?
 O3   F2   O8    144.49(2)      2_555    1_565 ?
 O4   F2   O6    82.913(12)     2_556    2_656 ?
 O4   F2   O8    96.270(13)     2_556    1_565 ?
 O6   F2   O8    97.071(14)     2_656    1_565 ?
 
#=============================================================================
 
#=============================================================================
# Additional structures (last six sections and associated data_? identifiers) 
# may be added at this point.                                                 
#=============================================================================
 
# The following lines are used to test the character set of files sent by     
# network email or other means. They are not part of the CIF data set.        
# abcdefghijklmnopqrstuvwxyzABCDEFGHIJKLMNOPQRSTUVWXYZ0123456789              
# !@#$%^&*()_+{}:"~<>?|\-=[];'`,./ 

# CIFX: Changed following block name from global

 
 

data_sm4al2o8f2 
 
#=============================================================================
 
# 5. CHEMICAL DATA
 
_chemical_name_systematic
?
_chemical_name_common             ?
_chemical_formula_moiety          	'Al2 F2 O8 Sm4'
_chemical_formula_structural      ?
_chemical_formula_analytical      ?
_chemical_formula_iupac           ?
_chemical_formula_sum             'Al2 F2 O8 Sm4'
_chemical_formula_weight          821.40
_chemical_melting_point           ?
_chemical_compound_source         ?       # for minerals and 
                                          # natural products
 
loop_
    _atom_type_symbol               
    _atom_type_scat_Cromer_Mann_a1 
    _atom_type_scat_Cromer_Mann_b1 
    _atom_type_scat_Cromer_Mann_a2 
    _atom_type_scat_Cromer_Mann_b2 
    _atom_type_scat_Cromer_Mann_a3 
    _atom_type_scat_Cromer_Mann_b3 
    _atom_type_scat_Cromer_Mann_a4 
    _atom_type_scat_Cromer_Mann_b4 
    _atom_type_scat_Cromer_Mann_c 
    _atom_type_scat_dispersion_real 
    _atom_type_scat_dispersion_imag 
    _atom_type_scat_source          
sm    24.00420   2.47274  19.42580   0.19645  13.43960  14.39960
       2.89604 128.00700   2.20963  -5.69600  12.32000
 International_Tables_for_Crystallography_Vol.C(1991)_Tables_6.1.1.4_and_6.1.1.5
al     6.42020   3.03870   1.90020   0.74260   1.59360  31.54720
       1.96460  85.08860   1.11510   0.20400   0.24600
 International_Tables_for_Crystallography_Vol.C(1991)_Tables_6.1.1.4_and_6.1.1.5
o      3.04850  13.27710   2.28680   5.70110   1.54630   0.32390
       0.86700  32.90890   0.25080   0.04700   0.03200
 International_Tables_for_Crystallography_Vol.C(1991)_Tables_6.1.1.4_and_6.1.1.5
f      3.53920  10.28250   2.64120   4.29440   1.51700   0.26150
       1.02430  26.14760   0.27760   0.06900   0.05300
 International_Tables_for_Crystallography_Vol.C(1991)_Tables_6.1.1.4_and_6.1.1.5
 
#=============================================================================
 
# 6. POWDER SPECIMEN AND CRYSTAL DATA
 
_symmetry_cell_setting                monoclinic
_symmetry_space_group_name_H-M       'P 21/c'
_symmetry_space_group_name_Hall      '-P 2ybc'
 
loop_
    _symmetry_equiv_pos_as_xyz   #<--must include 'x,y,z'
'x,y,z'
'-x,y+1/2,-z+1/2'
'-x,-y,-z'
'x,-y+1/2,z+1/2'
 
_cell_length_a                       7.6188(8)
_cell_length_b                       10.8705(12)
_cell_length_c                       11.1077(13)
_cell_angle_alpha                    90.0000
_cell_angle_beta                     108.805(8)
_cell_angle_gamma                    90.0000
_cell_volume                         870.84(17)
_cell_formula_units_Z                4 
_cell_measurement_temperature        298
_exptl_crystal_density_diffrn        6.2651
_cell_special_details
?
# The next three fields give the specimen dimensions in mm.  The equatorial
# plane contains the incident and diffracted beam.
 
_pd_spec_size_axial               ?       # perpendicular to 
                                          # equatorial plane
_pd_spec_size_equat               ?       # parallel to 
                                          # scattering vector
                                          # in transmission
_pd_spec_size_thick               ?       # parallel to 
                                          # scattering vector
                                          # in reflection
 
# The next five fields are character fields that describe the specimen.
 
_pd_spec_mounting                         # This field should be
                                          # used to give details of the 
                                          # container.
?
_pd_spec_mount_mode               ?       # options are 'reflection'
                                          # or 'transmission'
_pd_spec_shape                    ?       # options are 'cylinder' 
                                          # 'flat_sheet' or 'irregular'
_pd_char_particle_morphology      ?
_pd_char_colour                   white
 
# The following three fields describe the preparation of the specimen.
# The cooling rate is in K/min.  The pressure at which the sample was 
# prepared is in kPa.  The temperature of preparation is in K.        
 
_pd_prep_cool_rate                ?
_pd_prep_pressure                 ?
_pd_prep_temperature              298
 
# The next four fields are normally only needed for transmission experiments.
 
_exptl_absorpt_coefficient_mu        ?
_exptl_absorpt_correction_type       ?
_exptl_absorpt_process_details       ?
_exptl_absorpt_correction_T_min      ?
_exptl_absorpt_correction_T_max      ?
 
#=============================================================================
 
# 7. EXPERIMENTAL DATA
 
_exptl_special_details
?
 
# The following item is used to identify the equipment used to record 
# the powder pattern when the diffractogram was measured at a laboratory 
# other than the authors' home institution, e.g. when neutron or synchrotron
# radiation is used.
 
_pd_instr_location
?
_pd_calibration_special_details           # description of the method used
                                          # to calibrate the instrument
?
 
_diffrn_ambient_temperature          298
_diffrn_source              'X-ray tube'
_diffrn_radiation_type     'Cu K\a'
_diffrn_radiation_wavelength 1.54059
_diffrn_source_target       Cu # Put here the chemical symbol of the anode
 
_diffrn_radiation_monochromator      secondary
_diffrn_measurement_device_type      Xpert
_diffrn_measurement_method           Powder
_diffrn_detector_area_resol_mean     3.2 
_diffrn_detector                     Pixcell
_diffrn_detector_type                ? # make or model of detector
_pd_meas_scan_method      cont   # options are 'step', 'cont',
                              # 'tof', 'fixed' or
                              # 'disp' (= dispersive)
_pd_meas_special_details
?
 
#  The following four items give details of the measured (not processed)
#  powder pattern.  Angles are in degrees.
 
_pd_meas_number_of_points         7001
_pd_meas_2theta_range_min         10.00000
_pd_meas_2theta_range_max         150.00000
_pd_meas_2theta_range_inc         0.020000
 
#=============================================================================
 
# 8. REFINEMENT DATA
 
_refine_special_details
?
 
# Use the next field to give any special details about the fitting of the
# powder pattern.
 
_pd_proc_ls_special_details
?
 
# The next three items are given as text.
 
_pd_proc_ls_profile_function      ?
_pd_proc_ls_background_function   ?
_pd_proc_ls_pref_orient_corr
?
 
#  The following profile R-factors are NOT CORRECTED for background
#  The sum is extended to all non-excluded points.
#  These are the current CIF standard
 
_pd_proc_ls_prof_R_factor               10.8972
_pd_proc_ls_prof_wR_factor              13.6300
_pd_proc_ls_prof_wR_expected             7.0396
 
#  The following profile R-factors are CORRECTED for background
#  The sum is extended to all non-excluded points.
#  These items are not in the current CIF standard, but are defined above
 
_pd_proc_ls_prof_cR_factor               22.0967
_pd_proc_ls_prof_cwR_factor              23.7011
_pd_proc_ls_prof_cwR_expected            12.2411
 
#  The following items are not in the CIF standard, but are defined above
 
_pd_proc_ls_prof_chi2                 3.7488
_pd_proc_ls_prof_echi2                3.7674


#  Items related to LS refinement
 
_refine_ls_R_I_factor                13.0735
_refine_ls_number_reflns                  1851
_refine_ls_number_parameters                 6
_refine_ls_number_restraints                36
_refine_ls_goodness_of_fit_all              3.7488

# The following four items apply to angular dispersive measurements.
# 2theta minimum, maximum and increment (in degrees) are for the 
# intensities used in the refinement.
 
_pd_proc_2theta_range_min               10.0000
_pd_proc_2theta_range_max              150.0000
_pd_proc_2theta_range_inc              0.020000
_pd_proc_wavelength                    1.540600
 
_pd_block_diffractogram_id        ?  # The id used for the block containing
                                     # the powder pattern profile (section 11)
 
# Give appropriate details in the next two text fields.
 
_pd_proc_info_excluded_regions    ?
_pd_proc_info_data_reduction      ?
 
# The following items are used to identify the programs used.
 
_computing_data_collection           ?
_computing_structure_solution        ?
_computing_structure_refinement      FULLPROF
_computing_molecular_graphics        ?
_computing_publication_material      ?
 
#=============================================================================
 
# 9. ATOMIC COORDINATES AND DISPLACEMENT PARAMETERS
 
loop_
    _atom_site_label
    _atom_site_fract_x
    _atom_site_fract_y
    _atom_site_fract_z
    _atom_site_U_iso_or_equiv
    _atom_site_occupancy
    _atom_site_adp_type
    _atom_site_type_symbol
 Sm1  0.53040  0.08760  0.78990  0.00000  1.00000 Uiso Sm    
 Sm2  0.02700  0.07590  0.82430  0.00000  1.00000 Uiso Sm    
 Sm3  0.33260  0.13100  0.41400  0.00000  1.00000 Uiso Sm    
 Sm4  0.83890  0.13240  0.42840  0.00000  1.00000 Uiso Sm    
 Al1  0.19910  0.18370  0.13380  0.00000  1.00000 Uiso Al    
 Al2  0.68210  0.18320  0.12120  0.00000  1.00000 Uiso Al    
 O1  0.79010  0.23810  0.75230  0.00000  1.00000 Uiso O     
 O2  0.24410  0.20950  0.76760  0.00000  1.00000 Uiso O     
 O3  0.19410  0.01660  0.15620  0.00000  1.00000 Uiso O     
 O4  0.08530  0.23020  0.97910  0.00000  1.00000 Uiso O     
 F1  0.41410  0.22370  0.10700  0.00000  1.00000 Uiso F     
 O6  0.63950  0.22220  0.96710  0.00000  1.00000 Uiso O     
 O7  0.68220  0.01240  0.16020  0.00000  1.00000 Uiso O     
 O8  0.07210 -0.0044  0.40880  0.00000  1.00000 Uiso O     
 O9  0.53610  0.02170  0.40040  0.00000  1.00000 Uiso O     
 F2  0.05210  0.77110  0.34160  0.00000  0.99000 Uiso F     
 
# Note: if the displacement parameters were refined anisotropically
# the U matrices should be given as for single-crystal studies.
 
#=============================================================================
 
# 10. DISTANCES AND ANGLES / MOLECULAR GEOMETRY 
 
loop_
   _geom_bond_atom_site_label_1
   _geom_bond_atom_site_label_2
   _geom_bond_distance
   _geom_bond_site_symmetry_2
   _geom_bond_publ_flag
Sm1   O1    2.7016(2)     1_555 ?
Sm1   O2    2.4954(2)     1_555 ?
Sm1   O3    2.2885(2)     3_656 ?
Sm1   F1    2.8213(2)     4_555 ?
Sm1   O6    2.3772(2)     1_555 ?
Sm1   O7    2.16594(17)   3_656 ?
Sm1   O9    2.3337(2)     3_656 ?
Sm2   O1    2.46485(20)   1_455 ?
Sm2   O2    2.43172(18)   1_555 ?
Sm2   O3    2.03244(16)   3_556 ?
Sm2   O4    2.33985(19)   1_555 ?
Sm2   O7    2.3693(2)     3_656 ?
Sm2   O8    2.5725(3)     3_556 ?
Sm2   F2    2.4102(2)     3_566 ?
Sm3   Al1   3.0015(4)     1_555 ?
Sm3   O2    2.32344(19)   4_554 ?
Sm3   O3    2.9853(3)     1_555 ?
Sm3   O4    2.68845(20)   4_554 ?
Sm3   F1    2.5725(2)     4_555 ?
Sm3   O6    2.7336(2)     4_554 ?
Sm3   O8    2.45659(19)   1_555 ?
Sm3   O9    1.99733(15)   1_555 ?
Sm3   O9    2.5839(2)     3_656 ?
Sm4   O1    2.3404(2)     4_554 ?
Sm4   O4    2.32176(19)   4_654 ?
Sm4   O6    2.32636(17)   4_554 ?
Sm4   O7    3.1159(3)     1_555 ?
Sm4   O8    2.38010(18)   1_655 ?
Sm4   O8    2.20803(19)   3_656 ?
Sm4   O9    2.5307(2)     1_555 ?
Sm4   F2    2.6361(3)     3_666 ?
Al1   Sm3   3.0015(4)     1_555 ?
Al1   O2    1.82913(16)   4_554 ?
Al1   O3    1.83548(20)   1_555 ?
Al1   O4    1.7319(2)     1_554 ?
Al1   F1    1.80976(17)   1_555 ?
Al1   F2    2.23098(19)   2_545 ?
Al2   O1    1.66043(16)   4_554 ?
Al2   F1    2.0445(2)     1_555 ?
Al2   O6    1.69021(20)   1_554 ?
Al2   O7    1.90649(20)   1_555 ?
Al2   F2    2.15528(20)   2_645 ?
O1    Sm1   2.7016(2)     1_555 ?
O1    Sm2   2.46485(20)   1_655 ?
O1    Sm4   2.3404(2)     4_555 ?
O1    Al2   1.66043(16)   4_555 ?
O1    O3    2.9384(3)     3_656 ?
O1    O4    2.7856(4)     1_655 ?
O1    F1    2.8289(3)     4_555 ?
O1    O6    2.9672(3)     1_555 ?
O1    O6    3.0323(4)     4_554 ?
O1    O7    2.9217(3)     4_555 ?
O1    F2    1.83076(17)   3_666 ?
O2    Sm1   2.4954(2)     1_555 ?
O2    Sm2   2.43172(18)   1_555 ?
O2    Sm3   2.32344(19)   4_555 ?
O2    Al1   1.82913(16)   4_555 ?
O2    O3    3.1996(3)     4_555 ?
O2    O4    2.9776(3)     1_555 ?
O2    O4    3.1086(4)     4_554 ?
O2    F1    2.6223(2)     4_555 ?
O2    O6    3.1146(4)     1_555 ?
O2    O7    2.5469(3)     3_656 ?
O2    F2    2.2008(3)     3_566 ?
O3    Sm1   2.2885(2)     3_656 ?
O3    Sm2   2.03244(16)   3_556 ?
O3    Sm3   2.9853(3)     1_555 ?
O3    Al1   1.83548(20)   1_555 ?
O3    O1    2.9384(3)     3_656 ?
O3    O2    3.1996(3)     4_554 ?
O3    O4    2.9828(2)     1_554 ?
O3    F1    2.9609(2)     1_555 ?
O3    O9    3.0973(4)     1_555 ?
O4    Sm2   2.33985(19)   1_555 ?
O4    Sm3   2.68845(20)   4_555 ?
O4    Sm4   2.32176(19)   4_455 ?
O4    Al1   1.7319(2)     1_556 ?
O4    O1    2.7856(4)     1_455 ?
O4    O2    2.9776(3)     1_555 ?
O4    O2    3.1086(4)     4_555 ?
O4    O3    2.9828(2)     1_556 ?
O4    F1    2.4504(3)     1_556 ?
O4    O8    3.0747(3)     4_555 ?
O4    F2    2.5699(2)     2_546 ?
F1    Sm1   2.8213(2)     4_554 ?
F1    Sm3   2.5725(2)     4_554 ?
F1    Al1   1.80976(17)   1_555 ?
F1    Al2   2.0445(2)     1_555 ?
F1    O1    2.8289(3)     4_554 ?
F1    O2    2.6223(2)     4_554 ?
F1    O3    2.9609(2)     1_555 ?
F1    O4    2.4504(3)     1_554 ?
F1    O6    2.6617(2)     1_554 ?
F1    O7    3.0032(2)     1_555 ?
O6    Sm1   2.3772(2)     1_555 ?
O6    Sm3   2.7336(2)     4_555 ?
O6    Sm4   2.32636(17)   4_555 ?
O6    Al2   1.69021(20)   1_556 ?
O6    O1    2.9672(3)     1_555 ?
O6    O1    3.0323(4)     4_555 ?
O6    O2    3.1146(4)     1_555 ?
O6    F1    2.6617(2)     1_556 ?
O6    O7    3.0754(3)     1_556 ?
O6    O9    2.9229(3)     4_555 ?
O6    F2    2.6645(3)     2_646 ?
O7    Sm1   2.16594(17)   3_656 ?
O7    Sm2   2.3693(2)     3_656 ?
O7    Sm4   3.1159(3)     1_555 ?
O7    Al2   1.90649(20)   1_555 ?
O7    O1    2.9217(3)     4_554 ?
O7    O2    2.5469(3)     3_656 ?
O7    F1    3.0032(2)     1_555 ?
O7    O6    3.0754(3)     1_554 ?
O8    Sm2   2.5725(3)     3_556 ?
O8    Sm3   2.45659(19)   1_555 ?
O8    Sm4   2.38010(18)   1_455 ?
O8    Sm4   2.20803(19)   3_656 ?
O8    O4    3.0747(3)     4_554 ?
O8    O8    2.5992(3)     3_556 ?
O8    O9    3.0592(4)     3_656 ?
O8    F2    2.5422(3)     1_545 ?
O9    Sm1   2.3337(2)     3_656 ?
O9    Sm3   1.99733(15)   1_555 ?
O9    Sm3   2.5839(2)     3_656 ?
O9    Sm4   2.5307(2)     1_555 ?
O9    O3    3.0973(4)     1_555 ?
O9    O6    2.9229(3)     4_554 ?
O9    O8    3.0592(4)     3_656 ?
O9    O9    2.4911(3)     3_656 ?
F2    Sm2   2.4102(2)     3_566 ?
F2    Sm4   2.6361(3)     3_666 ?
F2    Al1   2.23098(19)   2_555 ?
F2    Al2   2.15528(20)   2_655 ?
F2    O1    1.83076(17)   3_666 ?
F2    O2    2.2008(3)     3_566 ?
F2    O4    2.5698(2)     2_556 ?
F2    O6    2.6645(3)     2_656 ?
F2    O8    2.5422(3)     1_565 ?

loop_
   _geom_angle_atom_site_label_1
   _geom_angle_atom_site_label_2
   _geom_angle_atom_site_label_3
   _geom_angle
   _geom_angle_site_symmetry_1
   _geom_angle_site_symmetry_3
   _geom_angle_publ_flag
 O1   Sm1  O2    108.869(17)    1_555    1_555 ?
 O1   Sm1  O3    71.609(10)     1_555    3_656 ?
 O1   Sm1  F1    61.579(10)     1_555    4_555 ?
 O1   Sm1  O6    71.170(10)     1_555    1_555 ?
 O1   Sm1  O7    171.443(18)    1_555    3_656 ?
 O1   Sm1  O9    97.139(13)     1_555    3_656 ?
 O2   Sm1  O3    170.93(2)      1_555    3_656 ?
 O2   Sm1  F1    58.725(8)      1_555    4_555 ?
 O2   Sm1  O6    79.426(13)     1_555    1_555 ?
 O2   Sm1  O7    65.798(9)      1_555    3_656 ?
 O2   Sm1  O9    104.646(13)    1_555    3_656 ?
 O3   Sm1  F1    126.651(17)    3_656    4_555 ?
 O3   Sm1  O6    92.385(12)     3_656    1_555 ?
 O3   Sm1  O7    112.528(18)    3_656    3_656 ?
 O3   Sm1  O9    84.145(15)     3_656    3_656 ?
 F1   Sm1  O6    95.368(17)     4_555    1_555 ?
 F1   Sm1  O7    117.516(15)    4_555    3_656 ?
 F1   Sm1  O9    77.985(12)     4_555    3_656 ?
 O6   Sm1  O7    100.822(13)    1_555    3_656 ?
 O6   Sm1  O9    168.30(2)      1_555    3_656 ?
 O7   Sm1  O9    90.822(14)     3_656    3_656 ?
 O1   Sm2  O2    88.671(13)     1_455    1_555 ?
 O1   Sm2  O3    80.974(12)     1_455    3_556 ?
 O1   Sm2  O4    70.813(12)     1_455    1_555 ?
 O1   Sm2  O7    152.024(19)    1_455    3_656 ?
 O1   Sm2  O8    86.727(11)     1_455    3_556 ?
 O2   Sm2  O3    168.347(18)    1_555    3_556 ?
 O2   Sm2  O4    77.195(11)     1_555    1_555 ?
 O2   Sm2  O7    64.061(9)      1_555    3_656 ?
 O2   Sm2  O8    85.597(12)     1_555    3_556 ?
 O2   Sm2  F2    54.068(9)      1_555    3_566 ?
 O3   Sm2  O4    104.114(14)    3_556    1_555 ?
 O3   Sm2  O7    125.42(2)      3_556    3_656 ?
 O3   Sm2  O8    88.473(14)     3_556    3_556 ?
 O3   Sm2  F2    114.288(14)    3_556    3_566 ?
 O4   Sm2  O7    106.586(13)    1_555    3_656 ?
 O4   Sm2  O8    151.74(2)      1_555    3_556 ?
 O4   Sm2  F2    90.495(16)     1_555    3_566 ?
 O7   Sm2  O8    85.120(16)     3_656    3_556 ?
 O7   Sm2  F2    109.427(15)    3_656    3_566 ?
 O8   Sm2  F2    61.252(10)     3_556    3_566 ?
 Al1  Sm3  O4    98.000(16)     1_555    4_554 ?
 Al1  Sm3  F1    131.07(2)      1_555    4_555 ?
 Al1  Sm3  O6    95.319(17)     1_555    4_554 ?
 Al1  Sm3  O8    95.096(13)     1_555    1_555 ?
 Al1  Sm3  O9    92.691(15)     1_555    1_555 ?
 Al1  Sm3  O9    149.84(2)      1_555    3_656 ?
 O2   Sm3  O3    72.927(11)     4_554    1_555 ?
 O2   Sm3  O4    72.483(10)     4_554    4_554 ?
 O2   Sm3  F1    93.595(17)     4_554    4_555 ?
 O2   Sm3  O6    75.549(13)     4_554    4_554 ?
 O2   Sm3  O8    112.375(14)    4_554    1_555 ?
 O2   Sm3  O9    116.628(15)    4_554    1_555 ?
 O2   Sm3  O9    171.18(2)      4_554    3_656 ?
 O3   Sm3  O4    115.476(15)    1_555    4_554 ?
 O3   Sm3  F1    166.13(2)      1_555    4_555 ?
 O3   Sm3  O6    117.609(17)    1_555    4_554 ?
 O3   Sm3  O8    72.228(11)     1_555    1_555 ?
 O3   Sm3  O9    73.896(14)     1_555    1_555 ?
 O3   Sm3  O9    115.08(2)      1_555    3_656 ?
 O4   Sm3  F1    55.466(9)      4_554    4_555 ?
 O4   Sm3  O6    103.840(16)    4_554    4_554 ?
 O4   Sm3  O8    73.241(11)     4_554    1_555 ?
 O4   Sm3  O9    169.296(18)    4_554    1_555 ?
 O4   Sm3  O9    105.699(14)    4_554    3_656 ?
 F1   Sm3  O6    60.124(9)      4_555    4_554 ?
 F1   Sm3  O8    111.322(15)    4_555    1_555 ?
 F1   Sm3  O9    116.330(14)    4_555    1_555 ?
 F1   Sm3  O9    78.590(12)     4_555    3_656 ?
 O6   Sm3  O8    169.488(20)    4_554    1_555 ?
 O6   Sm3  O9    74.499(11)     4_554    1_555 ?
 O6   Sm3  O9    96.813(12)     4_554    3_656 ?
 O8   Sm3  O9    106.425(17)    1_555    1_555 ?
 O8   Sm3  O9    74.688(12)     1_555    3_656 ?
 O9   Sm3  O9    64.398(10)     1_555    3_656 ?
 O1   Sm4  O4    73.379(12)     4_554    4_654 ?
 O1   Sm4  O6    78.960(11)     4_554    4_554 ?
 O1   Sm4  O7    62.873(10)     4_554    1_555 ?
 O1   Sm4  O8    102.799(13)    4_554    1_655 ?
 O1   Sm4  O8    170.99(2)      4_554    3_656 ?
 O1   Sm4  O9    106.881(13)    4_554    1_555 ?
 O1   Sm4  F2    119.09(2)      4_554    3_666 ?
 O4   Sm4  O6    92.477(14)     4_654    4_554 ?
 O4   Sm4  O7    122.132(18)    4_654    1_555 ?
 O4   Sm4  O8    81.667(12)     4_654    1_655 ?
 O4   Sm4  O8    101.298(13)    4_654    3_656 ?
 O4   Sm4  O9    165.81(2)      4_654    1_555 ?
 O4   Sm4  F2    62.059(10)     4_654    3_666 ?
 O6   Sm4  O7    112.913(15)    4_554    1_555 ?
 O6   Sm4  O8    173.025(18)    4_554    1_655 ?
 O6   Sm4  O8    108.859(14)    4_554    3_656 ?
 O6   Sm4  O9    73.862(11)     4_554    1_555 ?
 O6   Sm4  F2    64.598(11)     4_554    3_666 ?
 O7   Sm4  O8    73.634(13)     1_555    1_655 ?
 O7   Sm4  O8    116.17(2)      1_555    3_656 ?
 O7   Sm4  O9    68.301(11)     1_555    1_555 ?
 O7   Sm4  F2    175.63(3)      1_555    3_666 ?
 O8   Sm4  O8    68.897(10)     1_655    3_656 ?
 O8   Sm4  O9    111.682(18)    1_655    1_555 ?
 O8   Sm4  F2    109.028(14)    1_655    3_666 ?
 O8   Sm4  O9    80.103(14)     3_656    1_555 ?
 O8   Sm4  F2    62.575(10)     3_656    3_666 ?
 O9   Sm4  F2    107.352(16)    1_555    3_666 ?
 Sm3  Al1  O2    50.690(10)     1_555    4_554 ?
 Sm3  Al1  O3    71.666(14)     1_555    1_555 ?
 Sm3  Al1  O4    168.09(3)      1_555    1_554 ?
 Sm3  Al1  F1    101.203(18)    1_555    1_555 ?
 Sm3  Al1  F2    88.373(15)     1_555    2_545 ?
 O2   Al1  O3    121.644(19)    4_554    1_555 ?
 O2   Al1  O4    121.58(2)      4_554    1_554 ?
 O2   Al1  F1    92.214(13)     4_554    1_555 ?
 O2   Al1  F2    64.767(11)     4_554    2_545 ?
 O3   Al1  O4    113.435(16)    1_555    1_554 ?
 O3   Al1  F1    108.633(14)    1_555    1_555 ?
 O3   Al1  F2    110.410(15)    1_555    2_545 ?
 O4   Al1  F1    87.527(16)     1_554    1_555 ?
 O4   Al1  F2    79.769(13)     1_554    2_545 ?
 F1   Al1  F2    140.85(2)      1_555    2_545 ?
 O1   Al2  F1    99.030(18)     4_554    1_555 ?
 O1   Al2  O6    129.64(2)      4_554    1_554 ?
 O1   Al2  O7    109.798(17)    4_554    1_555 ?
 O1   Al2  F2    55.533(9)      4_554    2_645 ?
 F1   Al2  O6    90.394(14)     1_555    1_554 ?
 F1   Al2  O7    98.886(14)     1_555    1_555 ?
 F1   Al2  F2    140.59(2)      1_555    2_645 ?
 O6   Al2  O7    117.404(16)    1_554    1_555 ?
 O6   Al2  F2    86.835(16)     1_554    2_645 ?
 O7   Al2  F2    117.172(16)    1_555    2_645 ?
 Sm1  O1   Sm2   90.735(14)     1_555    1_655 ?
 Sm1  O1   Sm4   99.323(13)     1_555    4_555 ?
 Sm1  O1   Al2   105.486(14)    1_555    4_555 ?
 Sm1  O1   O3    47.648(8)      1_555    3_656 ?
 Sm1  O1   O4    105.045(17)    1_555    1_655 ?
 Sm1  O1   F1    61.294(9)      1_555    4_555 ?
 Sm1  O1   O6    49.314(8)      1_555    1_555 ?
 Sm1  O1   O6    101.440(15)    1_555    4_554 ?
 Sm1  O1   O7    118.611(17)    1_555    4_555 ?
 Sm1  O1   F2    134.682(18)    1_555    3_666 ?
 Sm2  O1   Sm4   104.872(14)    1_655    4_555 ?
 Sm2  O1   Al2   139.214(19)    1_655    4_555 ?
 Sm2  O1   O4    52.498(9)      1_655    1_655 ?
 Sm2  O1   F1    142.28(2)      1_655    4_555 ?
 Sm2  O1   O6    97.466(13)     1_655    1_555 ?
 Sm2  O1   O6    115.574(19)    1_655    4_554 ?
 Sm2  O1   O7    150.65(2)      1_655    4_555 ?
 Sm2  O1   F2    66.367(9)      1_655    3_666 ?
 Sm4  O1   Al2   108.87(2)      4_555    4_555 ?
 Sm4  O1   O3    107.452(18)    4_555    3_656 ?
 Sm4  O1   O4    53.004(10)     4_555    1_655 ?
 Sm4  O1   F1    104.322(19)    4_555    4_555 ?
 Sm4  O1   O6    50.311(8)      4_555    1_555 ?
 Sm4  O1   O6    133.81(3)      4_555    4_554 ?
 Sm4  O1   O7    71.654(11)     4_555    4_555 ?
 Sm4  O1   F2    123.535(18)    4_555    3_666 ?
 Al2  O1   O3    137.93(2)      4_555    3_656 ?
 Al2  O1   O4    146.76(3)      4_555    1_655 ?
 Al2  O1   F1    45.542(10)     4_555    4_555 ?
 Al2  O1   O6    121.63(2)      4_555    1_555 ?
 Al2  O1   F2    76.071(11)     4_555    3_666 ?
 O3   O1   O4    74.159(11)     3_656    1_655 ?
 O3   O1   F1    104.874(15)    3_656    4_555 ?
 O3   O1   O6    69.533(10)     3_656    1_555 ?
 O3   O1   O6    117.063(17)    3_656    4_554 ?
 O3   O1   O7    166.25(2)      3_656    4_555 ?
 O3   O1   F2    100.625(14)    3_656    3_666 ?
 O4   O1   F1    153.43(3)      1_655    4_555 ?
 O4   O1   O6    71.322(12)     1_655    1_555 ?
 O4   O1   O6    150.75(3)      1_655    4_554 ?
 O4   O1   O7    113.535(17)    1_655    4_555 ?
 O4   O1   F2    91.519(18)     1_655    3_666 ?
 F1   O1   O6    83.360(15)     4_555    1_555 ?
 F1   O1   O6    53.880(11)     4_555    4_554 ?
 F1   O1   O7    62.941(10)     4_555    4_555 ?
 F1   O1   F2    114.40(2)      4_555    3_666 ?
 O6   O1   O6    137.24(2)      1_555    4_554 ?
 O6   O1   O7    101.393(14)    1_555    4_555 ?
 O6   O1   F2    161.83(2)      1_555    3_666 ?
 O6   O1   O7    62.165(10)     4_554    4_555 ?
 O6   O1   F2    60.621(12)     4_554    3_666 ?
 O7   O1   F2    90.776(13)     4_555    3_666 ?
 Sm1  O2   Sm2   107.634(16)    1_555    1_555 ?
 Sm1  O2   Sm3   106.238(13)    1_555    4_555 ?
 Sm1  O2   Al1   110.280(15)    1_555    4_555 ?
 Sm1  O2   O3    121.590(17)    1_555    4_555 ?
 Sm1  O2   O4    121.756(17)    1_555    1_555 ?
 Sm1  O2   O4    104.572(17)    1_555    4_554 ?
 Sm1  O2   F1    66.856(9)      1_555    4_555 ?
 Sm1  O2   O6    48.615(9)      1_555    1_555 ?
 Sm1  O2   O7    50.866(8)      1_555    3_656 ?
 Sm1  O2   F2    144.47(2)      1_555    3_566 ?
 Sm2  O2   Sm3   109.425(14)    1_555    4_555 ?
 Sm2  O2   Al1   128.647(15)    1_555    4_555 ?
 Sm2  O2   O3    130.526(18)    1_555    4_555 ?
 Sm2  O2   O4    50.021(8)      1_555    1_555 ?
 Sm2  O2   O4    108.768(16)    1_555    4_554 ?
 Sm2  O2   F1    150.216(18)    1_555    4_555 ?
 Sm2  O2   O6    115.140(19)    1_555    1_555 ?
 Sm2  O2   O7    56.779(9)      1_555    3_656 ?
 Sm2  O2   F2    62.468(10)     1_555    3_566 ?
 Sm3  O2   Al1   91.784(16)     4_555    4_555 ?
 Sm3  O2   O3    63.113(10)     4_555    4_555 ?
 Sm3  O2   O4    59.432(9)      4_555    1_555 ?
 Sm3  O2   O4    119.53(2)      4_555    4_554 ?
 Sm3  O2   F1    100.017(16)    4_555    4_555 ?
 Sm3  O2   O6    58.200(10)     4_555    1_555 ?
 Sm3  O2   O7    120.105(20)    4_555    3_656 ?
 Sm3  O2   F2    109.202(18)    4_555    3_566 ?
 Al1  O2   O4    125.15(2)      4_555    1_555 ?
 Al1  O2   O6    115.78(2)      4_555    1_555 ?
 Al1  O2   O7    145.24(2)      4_555    3_656 ?
 Al1  O2   F2    66.487(10)     4_555    3_566 ?
 O3   O2   O4    101.935(14)    4_555    1_555 ?
 O3   O2   O4    56.416(10)     4_555    4_554 ?
 O3   O2   F1    60.170(9)      4_555    4_555 ?
 O3   O2   O6    101.606(15)    4_555    1_555 ?
 O3   O2   O7    171.81(2)      4_555    3_656 ?
 O3   O2   F2    74.013(12)     4_555    3_566 ?
 O4   O2   O4    132.48(2)      1_555    4_554 ?
 O4   O2   F1    158.62(2)      1_555    4_555 ?
 O4   O2   O6    88.917(15)     1_555    1_555 ?
 O4   O2   O7    85.845(11)     1_555    3_656 ?
 O4   O2   F2    79.768(15)     1_555    3_566 ?
 O4   O2   F1    49.743(10)     4_554    4_555 ?
 O4   O2   O6    133.62(3)      4_554    1_555 ?
 O4   O2   O7    119.825(18)    4_554    3_656 ?
 O4   O2   F2    54.721(11)     4_554    3_566 ?
 F1   O2   O6    83.984(16)     4_555    1_555 ?
 F1   O2   O7    111.676(14)    4_555    3_656 ?
 F1   O2   F2    104.010(16)    4_555    3_566 ?
 O6   O2   O7    75.726(12)     1_555    3_656 ?
 O6   O2   F2    166.56(3)      1_555    3_566 ?
 O7   O2   F2    110.311(16)    3_656    3_566 ?
 Sm1  O3   Sm2   116.683(19)    3_656    3_556 ?
 Sm1  O3   Sm3   86.815(12)     3_656    1_555 ?
 Sm1  O3   Al1   117.900(17)    3_656    1_555 ?
 Sm1  O3   O1    60.743(9)      3_656    3_656 ?
 Sm1  O3   O2    112.000(17)    3_656    4_554 ?
 Sm1  O3   O4    126.464(17)    3_656    1_554 ?
 Sm1  O3   F1    84.179(13)     3_656    1_555 ?
 Sm1  O3   O9    48.549(10)     3_656    1_555 ?
 Sm2  O3   Sm3   98.783(15)     3_556    1_555 ?
 Sm2  O3   Al1   123.930(17)    3_556    1_555 ?
 Sm2  O3   O1    55.939(9)      3_556    3_656 ?
 Sm2  O3   O2    114.747(18)    3_556    4_554 ?
 Sm2  O3   O4    113.062(15)    3_556    1_554 ?
 Sm2  O3   F1    159.032(18)    3_556    1_555 ?
 Sm2  O3   O9    114.06(2)      3_556    1_555 ?
 Sm3  O3   Al1   72.627(14)     1_555    1_555 ?
 Sm3  O3   O1    95.643(15)     1_555    3_656 ?
 Sm3  O3   O4    104.211(19)    1_555    1_554 ?
 Sm3  O3   F1    79.294(12)     1_555    1_555 ?
 Al1  O3   O1    168.25(3)      1_555    3_656 ?
 Al1  O3   O9    93.017(17)     1_555    1_555 ?
 O1   O3   O2    139.16(2)      3_656    4_554 ?
 O1   O3   O4    158.95(2)      3_656    1_554 ?
 O1   O3   F1    144.86(2)      3_656    1_555 ?
 O1   O3   O9    77.576(12)     3_656    1_555 ?
 O2   O3   O4    60.251(10)     4_554    1_554 ?
 O2   O3   F1    50.203(8)      4_554    1_555 ?
 O2   O3   O9    71.517(11)     4_554    1_555 ?
 O4   O3   F1    48.692(8)      1_554    1_555 ?
 O4   O3   O9    122.69(2)      1_554    1_555 ?
 F1   O3   O9    77.383(12)     1_555    1_555 ?
 Sm2  O4   Sm3   100.844(13)    1_555    4_555 ?
 Sm2  O4   Sm4   109.621(14)    1_555    4_455 ?
 Sm2  O4   Al1   115.83(2)      1_555    1_556 ?
 Sm2  O4   O1    56.690(10)     1_555    1_455 ?
 Sm2  O4   O2    52.785(8)      1_555    1_555 ?
 Sm2  O4   O2    145.83(2)      1_555    4_555 ?
 Sm2  O4   O3    82.715(14)     1_555    1_556 ?
 Sm2  O4   F1    108.773(18)    1_555    1_556 ?
 Sm2  O4   O8    121.69(2)      1_555    4_555 ?
 Sm2  O4   F2    131.704(19)    1_555    2_546 ?
 Sm3  O4   Sm4   98.956(15)     4_555    4_455 ?
 Sm3  O4   Al1   105.103(14)    4_555    1_556 ?
 Sm3  O4   O1    99.845(16)     4_555    1_455 ?
 Sm3  O4   O2    48.084(8)      4_555    1_555 ?
 Sm3  O4   O2    94.894(16)     4_555    4_555 ?
 Sm3  O4   O3    122.984(15)    4_555    1_556 ?
 Sm3  O4   F1    59.867(10)     4_555    1_556 ?
 Sm3  O4   O8    49.910(8)      4_555    4_555 ?
 Sm3  O4   F2    127.389(18)    4_555    2_546 ?
 Sm4  O4   Al1   122.375(18)    4_455    1_556 ?
 Sm4  O4   O1    53.617(10)     4_455    1_455 ?
 Sm4  O4   O2    111.078(15)    4_455    1_555 ?
 Sm4  O4   O2    97.468(18)     4_455    4_555 ?
 Sm4  O4   O3    133.775(18)    4_455    1_556 ?
 Sm4  O4   F1    139.00(2)      4_455    1_556 ?
 Sm4  O4   O8    49.989(8)      4_455    4_555 ?
 Sm4  O4   F2    64.987(10)     4_455    2_546 ?
 Al1  O4   O1    155.00(3)      1_556    1_455 ?
 Al1  O4   O2    124.05(2)      1_556    1_555 ?
 Al1  O4   F1    47.551(10)     1_556    1_556 ?
 Al1  O4   O8    119.990(19)    1_556    4_555 ?
 Al1  O4   F2    58.686(10)     1_556    2_546 ?
 O1   O4   O2    72.767(13)     1_455    1_555 ?
 O1   O4   O2    149.13(3)      1_455    4_555 ?
 O1   O4   O3    126.31(2)      1_455    1_556 ?
 O1   O4   F1    154.39(3)      1_455    1_556 ?
 O1   O4   O8    77.857(12)     1_455    4_555 ?
 O1   O4   F2    106.48(2)      1_455    2_546 ?
 O2   O4   O2    135.01(2)      1_555    4_555 ?
 O2   O4   O3    111.365(17)    1_555    1_556 ?
 O2   O4   F1    81.709(16)     1_555    1_556 ?
 O2   O4   O8    82.023(11)     1_555    4_555 ?
 O2   O4   F2    174.36(2)      1_555    2_546 ?
 O2   O4   O3    63.333(10)     4_555    1_556 ?
 O2   O4   F1    54.757(11)     4_555    1_556 ?
 O2   O4   O8    91.570(15)     4_555    4_555 ?
 O3   O4   F1    65.187(10)     1_556    1_556 ?
 O3   O4   O8    154.36(2)      1_556    4_555 ?
 O3   O4   F2    73.716(10)     1_556    2_546 ?
 F1   O4   O8    96.825(14)     1_556    4_555 ?
 F1   O4   F2    98.706(16)     1_556    2_546 ?
 O8   O4   F2    92.347(12)     4_555    2_546 ?
 Sm1  F1   Sm3   95.111(17)     4_554    4_554 ?
 Sm1  F1   Al1   98.457(14)     4_554    1_555 ?
 Sm1  F1   Al2   91.546(12)     4_554    1_555 ?
 Sm1  F1   O1    57.128(9)      4_554    4_554 ?
 Sm1  F1   O2    54.419(8)      4_554    4_554 ?
 Sm1  F1   O3    119.011(16)    4_554    1_555 ?
 Sm1  F1   O4    114.936(19)    4_554    1_554 ?
 Sm1  F1   O6    108.234(15)    4_554    1_554 ?
 Sm1  F1   O7    112.246(16)    4_554    1_555 ?
 Sm3  F1   Al1   107.245(14)    4_554    1_555 ?
 Sm3  F1   Al2   99.397(15)     4_554    1_555 ?
 Sm3  F1   O1    108.259(20)    4_554    4_554 ?
 Sm3  F1   O2    110.941(18)    4_554    4_554 ?
 Sm3  F1   O3    128.441(16)    4_554    1_555 ?
 Sm3  F1   O4    64.667(10)     4_554    1_554 ?
 Sm3  F1   O6    62.940(9)      4_554    1_554 ?
 Sm3  F1   O7    126.850(17)    4_554    1_555 ?
 Al1  F1   Al2   150.45(2)      1_555    1_555 ?
 Al1  F1   O1    138.18(2)      1_555    4_554 ?
 Al1  F1   O6    152.02(2)      1_555    1_554 ?
 Al1  F1   O7    112.218(17)    1_555    1_555 ?
 Al2  F1   O2    135.000(19)    1_555    4_554 ?
 Al2  F1   O3    115.640(16)    1_555    1_555 ?
 Al2  F1   O4    149.30(3)      1_555    1_554 ?
 O1   F1   O2    101.690(17)    4_554    4_554 ?
 O1   F1   O3    122.391(17)    4_554    1_555 ?
 O1   F1   O4    169.90(3)      4_554    1_554 ?
 O1   F1   O6    66.966(12)     4_554    1_554 ?
 O1   F1   O7    60.039(10)     4_554    1_555 ?
 O2   F1   O3    69.627(10)     4_554    1_555 ?
 O2   F1   O4    75.500(14)     4_554    1_554 ?
 O2   F1   O6    162.17(2)      4_554    1_554 ?
 O2   F1   O7    122.119(15)    4_554    1_555 ?
 O3   F1   O4    66.120(10)     1_555    1_554 ?
 O3   F1   O6    127.825(16)    1_555    1_554 ?
 O3   F1   O7    76.805(11)     1_555    1_555 ?
 O4   F1   O6    113.147(19)    1_554    1_554 ?
 O4   F1   O7    129.755(20)    1_554    1_555 ?
 O6   F1   O7    65.436(9)      1_554    1_555 ?
 Sm1  O6   Sm3   97.712(12)     1_555    4_555 ?
 Sm1  O6   Sm4   109.880(14)    1_555    4_555 ?
 Sm1  O6   Al2   125.86(2)      1_555    1_556 ?
 Sm1  O6   O1    59.516(9)      1_555    1_555 ?
 Sm1  O6   O1    150.02(3)      1_555    4_555 ?
 Sm1  O6   O2    51.959(10)     1_555    1_555 ?
 Sm1  O6   F1    111.590(17)    1_555    1_556 ?
 Sm1  O6   O7    92.933(16)     1_555    1_556 ?
 Sm1  O6   O9    112.496(18)    1_555    4_555 ?
 Sm1  O6   F2    140.01(2)      1_555    2_646 ?
 Sm3  O6   Sm4   97.332(15)     4_555    4_555 ?
 Sm3  O6   Al2   103.686(16)    4_555    1_556 ?
 Sm3  O6   O1    108.547(15)    4_555    1_555 ?
 Sm3  O6   O1    98.721(18)     4_555    4_555 ?
 Sm3  O6   O2    46.251(9)      4_555    1_555 ?
 Sm3  O6   F1    56.936(9)      4_555    1_556 ?
 Sm3  O6   O7    118.309(16)    4_555    1_556 ?
 Sm3  O6   F2    121.92(2)      4_555    2_646 ?
 Sm4  O6   Al2   115.715(15)    4_555    1_556 ?
 Sm4  O6   O1    50.729(8)      4_555    1_555 ?
 Sm4  O6   O1    92.673(15)     4_555    4_555 ?
 Sm4  O6   O2    115.983(19)    4_555    1_555 ?
 Sm4  O6   F1    133.344(17)    4_555    1_556 ?
 Sm4  O6   O7    134.761(17)    4_555    1_556 ?
 Sm4  O6   O9    56.272(9)      4_555    4_555 ?
 Sm4  O6   F2    63.340(11)     4_555    2_646 ?
 Al2  O6   O1    146.22(3)      1_556    1_555 ?
 Al2  O6   O2    122.37(3)      1_556    1_555 ?
 Al2  O6   F1    50.186(10)     1_556    1_556 ?
 Al2  O6   O9    116.339(18)    1_556    4_555 ?
 Al2  O6   F2    53.866(11)     1_556    2_646 ?
 O1   O6   O1    135.86(2)      1_555    4_555 ?
 O1   O6   O2    88.080(15)     1_555    1_555 ?
 O1   O6   F1    163.46(2)      1_555    1_556 ?
 O1   O6   O7    128.509(18)    1_555    1_556 ?
 O1   O6   O9    83.292(11)     1_555    4_555 ?
 O1   O6   F2    99.177(19)     1_555    2_646 ?
 O1   O6   O2    134.67(3)      4_555    1_555 ?
 O1   O6   F1    59.154(11)     4_555    1_556 ?
 O1   O6   O7    57.151(10)     4_555    1_556 ?
 O1   O6   O9    96.290(15)     4_555    4_555 ?
 O2   O6   F1    75.970(14)     1_555    1_556 ?
 O2   O6   O7    108.902(18)    1_555    1_556 ?
 O2   O6   O9    75.051(12)     1_555    4_555 ?
 O2   O6   F2    168.03(3)      1_555    2_646 ?
 F1   O6   O7    62.643(9)      1_556    1_556 ?
 F1   O6   O9    88.295(12)     1_556    4_555 ?
 F1   O6   F2    95.867(16)     1_556    2_646 ?
 O7   O6   O9    147.39(2)      1_556    4_555 ?
 O7   O6   F2    73.973(11)     1_556    2_646 ?
 O9   O6   F2    96.227(15)     4_555    2_646 ?
 Sm1  O7   Sm2   122.479(19)    3_656    3_656 ?
 Sm1  O7   Sm4   93.044(14)     3_656    1_555 ?
 Sm1  O7   Al2   126.967(16)    3_656    1_555 ?
 Sm1  O7   O1    121.703(17)    3_656    4_554 ?
 Sm1  O7   O2    63.336(9)      3_656    3_656 ?
 Sm1  O7   F1    85.234(13)     3_656    1_555 ?
 Sm1  O7   O6    129.121(16)    3_656    1_554 ?
 Sm2  O7   Sm4   92.236(13)     3_656    1_555 ?
 Sm2  O7   Al2   110.055(15)    3_656    1_555 ?
 Sm2  O7   O1    101.517(15)    3_656    4_554 ?
 Sm2  O7   O2    59.159(9)      3_656    3_656 ?
 Sm2  O7   F1    152.240(19)    3_656    1_555 ?
 Sm2  O7   O6    103.729(14)    3_656    1_554 ?
 Sm4  O7   Al2   77.379(15)     1_555    1_555 ?
 Sm4  O7   O1    45.473(9)      1_555    4_554 ?
 Sm4  O7   O2    96.766(14)     1_555    3_656 ?
 Sm4  O7   F1    83.951(14)     1_555    1_555 ?
 Sm4  O7   O6    106.150(19)    1_555    1_554 ?
 Al2  O7   O2    167.91(3)      1_555    3_656 ?
 O1   O7   O2    139.49(2)      4_554    3_656 ?
 O1   O7   F1    57.020(9)      4_554    1_555 ?
 O1   O7   O6    60.683(10)     4_554    1_554 ?
 O2   O7   F1    148.57(2)      3_656    1_555 ?
 O2   O7   O6    152.25(2)      3_656    1_554 ?
 F1   O7   O6    51.921(8)      1_555    1_554 ?
 Sm2  O8   Sm3   100.222(15)    3_556    1_555 ?
 Sm2  O8   Sm4   107.174(14)    3_556    1_455 ?
 Sm2  O8   Sm4   123.16(2)      3_556    3_656 ?
 Sm2  O8   O4    121.565(17)    3_556    4_554 ?
 Sm2  O8   O8    137.31(2)      3_556    3_556 ?
 Sm2  O8   O9    125.66(2)      3_556    3_656 ?
 Sm2  O8   F2    56.225(10)     3_556    1_545 ?
 Sm3  O8   Sm4   104.167(16)    1_555    1_455 ?
 Sm3  O8   Sm4   109.015(13)    1_555    3_656 ?
 Sm3  O8   O4    56.850(8)      1_555    4_554 ?
 Sm3  O8   O8    120.059(16)    1_555    3_556 ?
 Sm3  O8   O9    54.552(9)      1_555    3_656 ?
 Sm3  O8   F2    123.612(18)    1_555    1_545 ?
 Sm4  O8   Sm4   111.103(14)    1_455    3_656 ?
 Sm4  O8   O4    48.344(8)      1_455    4_554 ?
 Sm4  O8   O8    52.422(8)      1_455    3_556 ?
 Sm4  O8   O9    124.44(2)      1_455    3_656 ?
 Sm4  O8   F2    130.601(18)    1_455    1_545 ?
 Sm4  O8   O4    115.254(19)    3_656    4_554 ?
 Sm4  O8   O8    58.681(9)      3_656    3_556 ?
 Sm4  O8   O9    54.579(10)     3_656    3_656 ?
 Sm4  O8   F2    66.986(11)     3_656    1_545 ?
 O4   O8   O8    75.747(11)     4_554    3_556 ?
 O4   O8   O9    86.498(13)     4_554    3_656 ?
 O4   O8   F2    177.63(3)      4_554    1_545 ?
 O8   O8   O9    91.459(15)     3_556    3_656 ?
 O8   O8   F2    105.296(14)    3_556    1_545 ?
 O9   O8   F2    95.575(15)     3_656    1_545 ?
 Sm1  O9   Sm3   115.100(14)    3_656    1_555 ?
 Sm1  O9   Sm3   108.11(2)      3_656    3_656 ?
 Sm1  O9   Sm4   106.055(15)    3_656    1_555 ?
 Sm1  O9   O3    47.307(10)     3_656    1_555 ?
 Sm1  O9   O6    132.578(18)    3_656    4_554 ?
 Sm1  O9   O8    118.34(2)      3_656    3_656 ?
 Sm1  O9   O9    131.49(2)      3_656    3_656 ?
 Sm3  O9   Sm3   115.602(15)    1_555    3_656 ?
 Sm3  O9   Sm4   114.013(19)    1_555    1_555 ?
 Sm3  O9   O3    67.820(12)     1_555    1_555 ?
 Sm3  O9   O6    64.317(9)      1_555    4_554 ?
 Sm3  O9   O8    126.30(2)      1_555    3_656 ?
 Sm3  O9   O9    69.295(10)     1_555    3_656 ?
 Sm3  O9   Sm4   95.986(12)     3_656    1_555 ?
 Sm3  O9   O3    133.41(2)      3_656    1_555 ?
 Sm3  O9   O6    113.968(18)    3_656    4_554 ?
 Sm3  O9   O8    50.760(9)      3_656    3_656 ?
 Sm3  O9   O9    46.308(8)      3_656    3_656 ?
 Sm4  O9   O3    126.32(2)      1_555    1_555 ?
 Sm4  O9   O6    49.866(8)      1_555    4_554 ?
 Sm4  O9   O8    45.318(9)      1_555    3_656 ?
 Sm4  O9   O9    115.750(15)    1_555    3_656 ?
 O3   O9   O6    108.720(17)    1_555    4_554 ?
 O3   O9   O8    164.39(3)      1_555    3_656 ?
 O3   O9   O9    114.22(2)      1_555    3_656 ?
 O6   O9   O8    76.106(12)     4_554    3_656 ?
 O6   O9   O9    94.237(13)     4_554    3_656 ?
 O8   O9   O9    79.546(14)     3_656    3_656 ?
 Sm2  F2   Sm4   112.92(2)      3_566    3_666 ?
 Sm2  F2   Al1   111.997(13)    3_566    2_555 ?
 Sm2  F2   Al2   116.131(16)    3_566    2_655 ?
 Sm2  F2   O1    69.536(10)     3_566    3_666 ?
 Sm2  F2   O2    63.465(10)     3_566    3_566 ?
 Sm2  F2   O4    130.390(19)    3_566    2_556 ?
 Sm2  F2   O6    133.34(2)      3_566    2_656 ?
 Sm2  F2   O8    62.523(10)     3_566    1_565 ?
 Sm4  F2   Al1   93.753(14)     3_666    2_555 ?
 Sm4  F2   Al2   90.437(12)     3_666    2_655 ?
 Sm4  F2   O1    120.95(2)      3_666    3_666 ?
 Sm4  F2   O2    116.28(2)      3_666    3_566 ?
 Sm4  F2   O4    52.954(9)      3_666    2_556 ?
 Sm4  F2   O6    52.062(10)     3_666    2_656 ?
 Sm4  F2   O8    50.439(9)      3_666    1_565 ?
 Al1  F2   Al2   125.30(2)      2_555    2_655 ?
 Al1  F2   O1    142.497(20)    2_555    3_666 ?
 Al1  F2   O2    48.747(9)      2_555    3_566 ?
 Al1  F2   O6    112.84(2)      2_555    2_656 ?
 Al1  F2   O8    110.209(16)    2_555    1_565 ?
 Al2  F2   O1    48.396(8)      2_655    3_666 ?
 Al2  F2   O2    151.80(2)      2_655    3_566 ?
 Al2  F2   O4    111.531(16)    2_655    2_556 ?
 Al2  F2   O8    113.930(16)    2_655    1_565 ?
 O1   F2   O2    115.864(20)    3_666    3_566 ?
 O1   F2   O4    159.79(2)      3_666    2_556 ?
 O1   F2   O6    82.601(16)     3_666    2_656 ?
 O1   F2   O8    103.386(14)    3_666    1_565 ?
 O2   F2   O4    80.923(15)     3_566    2_556 ?
 O2   F2   O6    160.49(3)      3_566    2_656 ?
 O2   F2   O8    91.352(13)     3_566    1_565 ?
 O4   F2   O6    79.760(13)     2_556    2_656 ?
 O4   F2   O8    86.524(12)     2_556    1_565 ?
 O6   F2   O8    90.193(13)     2_656    1_565 ?
 
#=============================================================================
 
#=============================================================================
# Additional structures (last six sections and associated data_? identifiers) 
# may be added at this point.                                                 
#=============================================================================
 
# The following lines are used to test the character set of files sent by     
# network email or other means. They are not part of the CIF data set.        
# abcdefghijklmnopqrstuvwxyzABCDEFGHIJKLMNOPQRSTUVWXYZ0123456789              
# !@#$%^&*()_+{}:"~<>?|\-=[];'`,./ 
