# Supplementary material for: Synthesis of new Ln4(Al2O6F2)O2 (Ln = Sm, Eu, Gd) phases with a cuspidine-related structure
Source: IUCrJ. 2019 Jan 1;6(Pt 1):128–35. doi: 10.1107/S205225251801744X (PMC6327175; doi:10.1107/S205225251801744X)
Supplement: Supplementary file 2 [file m-06-00128-eu4al2o8f2sup2.hkl]

data_eu4al2o8f2
loop_
    _symmetry_equiv_pos_as_xyz   #<--must include 'x,y,z'
'x,y,z'
'-x,y+1/2,-z+1/2'
'-x,-y,-z'
'x,-y+1/2,z+1/2'
 
_cell_length_a                       7.5885(7)
_cell_length_b                       10.8399(12)
_cell_length_c                       11.0776(13)
_cell_angle_alpha                    90.00000
_cell_angle_beta                     108.788(7)
_cell_angle_gamma                    90.00000
_cell_volume                         862.68(16)
_cell_formula_units_Z                4
_cell_measurement_temperature        298

loop_                          
      _refln_index_h           
      _refln_index_k           
      _refln_index_l           
      _refln_mult              
      _pd_refln_phase_id       
      _refln_observed_status   
      _refln_F_squared_meas    
      _refln_F_squared_calc    
      _refln_phase_calc        
      _refln_d_spacing         
   0   1   1  4  1  o       6567.3403     7779.1943  195.64   7.53717
   1   0   0  2  1  o       1166.5967      582.9218    3.73   7.18424
   1   1   0  4  1  o         16.2812       14.5593   12.84   5.98841
  -1   1   1  4  1  o        694.7810     1194.2786   14.53   5.93092
   0   2   0  2  1  o       6521.4932     5178.8574   33.23   5.41991
   0   0   2  2  1  o       8001.6709     8549.4482  190.48   5.24363
  -1   0   2  2  1  o       1240.3059      939.9938   17.19   5.08683
   0   2   1  4  1  o       7297.0122     7586.4941   17.44   4.81491
   0   1   2  4  1  o      71712.4062    71837.1172   18.12   4.72035
   1   1   1  4  1  o         79.9820       84.1901   10.42   4.68669
  -1   1   2  4  1  o         57.3211       53.1787   20.86   4.60499
   1   2   0  4  1  o        208.7434       81.7887  149.87   4.32674
  -1   2   1  4  1  o        134.7965       43.7510  333.84   4.30490
   0   2   2  4  1  o      25341.1602    28059.7461  192.77   3.76858
   1   2   1  4  1  o         23.7704       25.4843  236.92   3.75139
  -1   2   2  4  1  o         44.0392       39.6006  165.18   3.70910
   1   0   2  2  1  o       3971.6931     3513.4607   15.36   3.70517
   2   0   0  2  1  o      13927.3975    12502.4883   20.23   3.59212
  -2   1   1  4  1  o          2.6382        2.4431   54.55   3.58048
  -2   0   2  2  1  o       8468.0742     8412.7373  203.43   3.54280
   1   1   2  4  1  o        178.4598      148.4769   17.14   3.50601
  -1   1   3  4  1  o       1310.6697     1156.6587  206.39   3.44891
   0   3   1  4  1  o      36277.6172    33806.1992   19.88   3.41619
   2   1   0  4  1  o      19756.5254    18730.5000   17.31   3.40978
  -2   1   2  4  1  o      13413.7441    14448.6699  199.77   3.36750
   0   1   3  4  1  o     116752.6797   125470.1250  192.01   3.32702
   1   3   0  4  1  o        146.4587      155.8973   13.48   3.22800
  -1   3   1  4  1  o        895.3247      940.6144    2.45   3.21890
  -2   2   1  4  1  o     580170.1250   576609.3750   12.70   3.10781
   1   2   2  4  1  o       1055.8022     1020.8583    4.19   3.05874
  -1   2   3  4  1  o      11507.7197    11199.5527   13.32   3.02060
   2   2   0  4  1  o      63960.3125    62882.9609   11.24   2.99421
   2   1   1  4  1  o     108607.7500   107411.8906   18.64   2.98540
   0   3   2  4  1  o     265378.1875   264048.0312   12.36   2.97529
   1   3   1  4  1  o       1329.1649     1328.3385   11.72   2.96681
  -2   2   2  4  1  o      43899.2578    43905.1992  192.91   2.96546
  -1   3   2  4  1  o       1104.8240     1119.1692   19.55   2.94576
   0   2   3  4  1  o     317538.4062   323145.7500  192.35   2.93771
  -2   1   3  4  1  o     112248.2031   113909.8594  197.93   2.92921
  -1   0   4  2  1  o        823.9736     2155.7849  207.79   2.76653
   1   1   3  4  1  o       1746.7932     1557.1364  192.41   2.71800
   0   4   0  2  1  o     124098.9531   113334.1953  202.15   2.70995
   2   2   1  4  1  o        218.2199      182.1194   38.59   2.69453
  -1   1   4  4  1  o        758.5023      508.5351  193.92   2.68060
  -2   2   3  4  1  o         40.2792       30.0717  243.25   2.65300
   0   4   1  4  1  o      98940.3906   107382.6953   14.48   2.62377
   0   0   4  2  1  o      65159.1172    71222.7500  188.16   2.62181
  -2   3   1  4  1  o         96.7360      107.5500    5.31   2.61633
   2   0   2  2  1  o     192700.1875   216538.6719  196.01   2.59880
   1   3   2  4  1  o       1377.8724     1392.1073   14.53   2.58685
  -1   3   3  4  1  o       1013.9443      864.3700  189.78   2.56365
   0   1   4  4  1  o       8828.6523     8429.6357   11.26   2.54833
   2   3   0  4  1  o       4033.2207     3877.1565   16.03   2.54746
  -2   0   4  2  1  o     185945.9375   183448.1094   16.81   2.54342
   1   4   0  4  1  o       3370.5979     3379.1765    8.04   2.53556
  -1   4   1  4  1  o         83.1107       82.3566   19.12   2.53115
  -2   3   2  4  1  o       5182.3823     5101.0010  193.14   2.52968
   2   1   2  4  1  o      23894.4961    23190.7090   16.54   2.52719
   0   3   3  4  1  o        419.0858      363.5313  358.98   2.51239
  -3   0   2  2  1  o        623.3748      521.8738    7.46   2.50432
   1   2   3  4  1  o       3740.0100     3231.9160    8.80   2.49303
  -2   1   4  4  1  o      19544.3691    19485.8594  197.21   2.47617
  -1   2   4  4  1  o       5883.1851     6242.5020  191.25   2.46408
  -3   1   1  4  1  o       6268.9102     6602.5146    8.67   2.45197
  -3   1   2  4  1  o       4094.9050     3939.4578    9.72   2.44005
   0   4   2  4  1  o       5956.7861     5535.0977  194.26   2.40745
   1   4   1  4  1  o        491.6836      450.9026  179.66   2.40295
   3   0   0  2  1  o       1017.8103      914.2946    7.51   2.39475
  -1   4   2  4  1  o       1606.4640     1441.5347  197.09   2.39173
   0   2   4  4  1  o        948.2761      998.1652  171.85   2.36017
   2   3   1  4  1  o      54172.3594    57892.2617  193.21   2.35516
   2   2   2  4  1  o       7704.7559     8098.1714  188.17   2.34335
   3   1   0  4  1  o        195.0497      200.2705   28.70   2.33836
  -2   3   3  4  1  o      54596.2148    53032.9219   13.41   2.32728
  -3   1   3  4  1  o       6857.3223     6240.4067  193.50   2.30772
  -2   2   4  4  1  o       3731.5930     3227.9973    9.42   2.30250
  -3   2   1  4  1  o        262.7215      180.5751    1.23   2.28301
  -3   2   2  4  1  o       4477.0713     3287.9851  182.12   2.27337
   1   0   4  2  1  o       7285.8740    16408.4668  191.49   2.24140
   1   3   3  4  1  o         98.7060      112.8437  197.68   2.21704
  -2   4   1  4  1  o      54518.7969    49793.4492   16.98   2.20507
  -1   3   4  4  1  o       1717.9551     1475.7655  193.60   2.19660
   1   1   4  4  1  o       9326.7227     7980.2021    8.39   2.19497
   3   2   0  4  1  o        115.4586       99.3269  149.54   2.19046
   1   4   2  4  1  o       7272.4883     6374.6899  191.58   2.18734
  -1   4   3  4  1  o       2979.1670     3084.2202   14.13   2.17326
  -1   1   5  4  1  o       2795.1121     2968.0547  192.87   2.16957
  -3   2   3  4  1  o       4861.1758     5228.1421   12.31   2.16521
   2   4   0  4  1  o       1418.1996     1530.2777   10.80   2.16337
  -2   4   2  4  1  o        523.6796      599.3141  196.78   2.15245
  -3   0   4  2  1  o      12712.1807    15784.8975  196.37   2.14540
   3   1   1  4  1  o        192.9092      244.5361   12.43   2.14362
   0   4   3  4  1  o        411.2178      531.1171  227.61   2.14177
   2   1   3  4  1  o       2974.0032     3936.6155  200.90   2.13621
   0   5   1  4  1  o      17498.3398    20430.1602    7.87   2.12307
   0   3   4  4  1  o      15262.0371    17612.6699  195.17   2.12204
   2   3   2  4  1  o     138942.5156   144503.3594   12.69   2.10978
  -3   1   4  4  1  o        118.7937      117.3903  297.31   2.10458
  -2   1   5  4  1  o       1810.7587     1613.9878   23.09   2.09506
  -2   3   4  4  1  o     147267.7500   127069.6172  192.89   2.07982
   1   5   0  4  1  o        323.9122      284.0381  180.28   2.07552
  -1   5   1  4  1  o       1369.7699     1214.3062  189.21   2.07310
   1   2   4  4  1  o       3525.0581     3150.6318  195.37   2.07127
  -3   3   1  4  1  o        385.6495      351.2953  179.89   2.06542
   0   1   5  4  1  o     247177.3281   223732.0156   14.44   2.05926
  -3   3   2  4  1  o       3337.7195     3009.3735   21.72   2.05828
  -1   2   5  4  1  o      19139.2402    16423.8359  193.68   2.04989
   2   4   1  4  1  o      95117.4141    79507.8047   13.50   2.04184
   3   2   1  4  1  o       2085.0820     1886.1597  190.23   2.02795
  -2   4   3  4  1  o      84438.5625    79608.3516  192.56   2.02359
   2   2   3  4  1  o      34488.6328    33107.4492   11.42   2.02168
   0   5   2  4  1  o      14691.4316    16006.9336  192.08   2.00348
   1   5   1  4  1  o         32.3592       35.6528  153.40   2.00088
   3   3   0  4  1  o       2593.9224     2893.8652    9.13   1.99614
  -3   2   4  4  1  o       1026.6211     1145.8060  201.68   1.99480
  -1   5   2  4  1  o       2036.8728     2272.7581   20.51   1.99439
  -2   2   5  4  1  o      31275.3125    33821.3359  191.59   1.98670
  -3   3   3  4  1  o       2183.6899     2334.1172  190.40   1.97697
   0   2   5  4  1  o      34588.1055    42949.8516  200.31   1.95609
   3   0   2  2  1  o        648.7517      828.6846  359.48   1.95352
   1   4   3  4  1  o       1730.7627     2480.0737   19.04   1.94986
  -1   4   4  4  1  o       1340.4662     1340.4662   10.77   1.93592
   3   1   2  4  1  o        662.5020      662.5020  174.85   1.92255
   1   3   4  4  1  o        155.7705      157.2800  119.20   1.90470
  -4   0   2  2  1  o     802231.1250   750708.0625  192.01   1.89670
  -1   3   5  4  1  o       1280.5094     1195.7460   27.03   1.88803
   0   4   4  4  1  o       6391.9741     5964.4414   25.91   1.88429
  -3   1   5  4  1  o       1451.1949     1353.3488   19.55   1.88326
  -2   5   1  4  1  o         74.5817       69.5065  181.04   1.88225
   2   4   2  4  1  o     218288.0312   202614.5938   13.69   1.87570
   1   5   2  4  1  o        142.4272      131.9544  117.46   1.87118
   3   3   1  4  1  o        563.4097      521.9218   11.05   1.87085
  -4   1   2  4  1  o          7.5330        6.9696   16.73   1.86831
   2   3   3  4  1  o      78478.6953    72503.3203  194.63   1.86592
  -1   5   3  4  1  o       7231.2329     6662.2217    6.05   1.86235
   2   5   0  4  1  o      94784.8516    86790.2422  196.27   1.85611
  -2   4   4  4  1  o     229300.4531   209575.7031  193.50   1.85455
   2   0   4  2  1  o      70061.2500    63884.3672  197.81   1.85258
  -2   5   2  4  1  o     115345.2344   104779.7188   15.45   1.84920
  -4   1   1  4  1  o       4192.7778     3798.2646   24.98   1.84615
  -3   3   4  4  1  o      13815.7051    12503.9521  191.58   1.84473
  -3   4   1  4  1  o        652.6621      590.5656   16.81   1.84432
   0   5   3  4  1  o      47333.8828    42804.8789   18.38   1.84242
  -1   0   6  2  1  o      43091.9297    39002.4062   15.11   1.83989
  -3   4   2  4  1  o       2085.7874     1889.1769  192.64   1.83923
  -2   3   5  4  1  o      79993.1250    72556.5781   14.56   1.83831
   3   2   2  4  1  o        372.0095      337.7881  171.45   1.83779
  -4   1   3  4  1  o       7155.1592     6659.1504   16.87   1.83263
   1   1   5  4  1  o       1648.5481     1541.4056  193.69   1.83204
   2   1   4  4  1  o     110381.9219   109953.9219  196.29   1.82611
  -2   0   6  2  1  o      55042.5391    58171.7070   18.49   1.81898
   0   3   5  4  1  o      21242.3809    22700.6992  200.51   1.81398
  -1   1   6  4  1  o       1171.5468     1252.0720  193.79   1.81394
   0   6   0  2  1  o      43203.0391    48313.8125  197.96   1.80664
  -3   2   5  4  1  o       9041.3867    10488.3623  195.15   1.80337
   4   0   0  2  1  o       6766.3174     8103.3467   12.42   1.79606
   3   4   0  4  1  o        228.9167      271.1398   20.94   1.79448
  -2   1   6  4  1  o      86125.8984   101447.5391   16.10   1.79390
  -4   2   2  4  1  o       4706.9883     5300.9023  211.29   1.79024
  -3   4   3  4  1  o       1476.0901     1512.4534   17.58   1.78052
   0   6   1  4  1  o      23263.6348    23823.3711   18.99   1.78041
   2   5   1  4  1  o     189257.5625   191443.6562  192.54   1.77765
   4   1   0  4  1  o      49402.2031    48436.0312  202.28   1.77190
  -4   0   4  2  1  o       3641.4167     3556.4722    9.69   1.77140
  -4   2   1  4  1  o       3881.4231     3770.0112   24.10   1.77071
  -2   5   3  4  1  o     182712.0938   169105.9062   12.99   1.76556
  -4   2   3  4  1  o       3720.5159     3286.6355  202.76   1.75877
   1   2   5  4  1  o      18549.0781    16362.9219  196.56   1.75826
   2   2   4  4  1  o       1813.2180     1608.1147  198.93   1.75301
   1   6   0  4  1  o        972.4413      866.1461  179.67   1.75209
  -1   6   1  4  1  o       9623.6738     8645.1221    8.61   1.75063
  -4   1   4  4  1  o      43428.4648    39742.9570  203.99   1.74821
   0   0   6  2  1  o      12473.7891    11449.3184  199.18   1.74788
  -1   2   6  4  1  o       4682.9087     4602.2852   18.00   1.74224
   1   4   4  4  1  o        207.7075      234.1863   36.07   1.72718
   0   1   6  4  1  o      62541.0508    68874.5000    8.52   1.72559
  -2   2   6  4  1  o        651.3476      703.4467   29.78   1.72445
   3   3   2  4  1  o       1019.6202      996.7704    7.14   1.71845
   1   5   3  4  1  o        187.8031      179.3101  186.89   1.71595
  -1   4   5  4  1  o      14016.2920    13300.6846  197.56   1.71472
   3   1   3  4  1  o        539.1187      513.7754   21.42   1.71082
   0   6   2  4  1  o      63009.5469    61276.6875   17.23   1.70810
   1   6   1  4  1  o       1843.6007     1821.6439   17.03   1.70649
  -1   5   4  4  1  o       3557.2603     3517.0588  188.99   1.70643
   4   2   0  4  1  o      16864.9902    16942.9043   17.32   1.70489
  -1   6   2  4  1  o       5976.3677     6140.4521  189.42   1.70245
   3   4   1  4  1  o       1756.2024     1812.6821    5.61   1.70182
   2   4   3  4  1  o       6181.7549     6448.6641  188.02   1.69810
  -3   0   6  2  1  o      51804.6602    53583.8516   11.78   1.69561
  -3   3   5  4  1  o         11.3552       11.4042  132.58   1.69021
  -4   2   4  4  1  o      10760.3115    10932.7979   18.27   1.68375
  -3   4   4  4  1  o      10969.2021    11238.4873   13.20   1.68209
  -4   3   2  4  1  o        372.4887      384.8735    7.26   1.67938
  -2   4   5  4  1  o       4092.2998     4223.0918    6.88   1.67722
  -3   1   6  4  1  o       2345.5793     2402.4326  197.59   1.67524
   0   5   4  4  1  o     147493.6719   146856.8594  197.49   1.67075
   2   5   2  4  1  o      14820.1816    14289.2852   20.92   1.66475
   0   2   6  4  1  o      16523.7715    15853.5625   16.48   1.66351
  -4   3   1  4  1  o      31677.1660    30360.6289  200.33   1.66323
   4   1   1  4  1  o      78521.6406    75063.6250   15.76   1.66252
   0   4   5  4  1  o      17340.0488    16389.9590  189.25   1.65868
  -4   3   3  4  1  o      28860.2148    27360.4141  202.96   1.65332
   1   3   5  4  1  o         40.5088       38.4740  169.63   1.65290
   3   2   3  4  1  o       2523.6152     2438.4221   13.17   1.65027
  -2   5   4  4  1  o      11741.4482    11380.2012  202.48   1.64991
   2   3   4  4  1  o     184040.6406   180790.2188  197.51   1.64853
  -3   5   1  4  1  o        165.5184      173.5340  272.94   1.64270
  -1   3   6  4  1  o       3459.2236     3714.7432  197.45   1.63957
  -3   5   2  4  1  o       3828.4272     4120.4150   12.05   1.63910
  -4   1   5  4  1  o      69624.2344    74909.6719   14.38   1.63335
  -2   6   1  4  1  o      46293.7227    49269.0547  200.31   1.63110
  -2   3   6  4  1  o     144567.8281   147237.1719   17.95   1.62472
   1   6   2  4  1  o        183.9834      186.2629  325.55   1.62388
  -3   2   6  4  1  o       8460.5547     8318.9092   16.68   1.61827
  -1   6   3  4  1  o       3581.2080     3519.6829  192.30   1.61809
   2   6   0  4  1  o     123000.7266   120672.1250  195.49   1.61400
  -2   6   2  4  1  o     119762.7031   118535.0938   15.21   1.60945
   4   3   0  4  1  o     163633.5312   162098.6250  195.71   1.60832
   3   5   0  4  1  o        165.6413      163.9763  202.14   1.60719
   4   2   1  4  1  o     218446.6562   216103.4531   15.43   1.60679
   0   6   3  4  1  o      53094.9336    52182.2695   22.04   1.60497
  -3   5   3  4  1  o       3582.5854     3272.9766   12.88   1.59714
  -4   3   4  4  1  o     183781.7188   165877.3750  195.16   1.59054
   1   0   6  2  1  o       5320.3247     5234.8066    8.74   1.58512
   3   4   2  4  1  o       1609.6025     1599.3875    3.90   1.58470
   2   1   5  4  1  o      76536.8438    78313.0547   13.06   1.58350
  -4   2   5  4  1  o     168875.1719   186446.7031   15.80   1.58042
   0   3   6  4  1  o      18098.1895    21803.5176   25.85   1.57345
   1   1   6  4  1  o         60.4071       71.9817  283.45   1.56844
  -3   4   5  4  1  o      13629.8252    15670.9512  196.92   1.56247
   3   3   3  4  1  o       4212.0146     4832.2993  193.76   1.56223
   2   6   1  4  1  o      18671.5469    21293.1113   21.30   1.56161
   1   5   4  4  1  o        258.0779      282.3126  261.35   1.55830
  -2   1   7  4  1  o      49013.7539    53562.2852  193.68   1.55823
  -1   1   7  4  1  o       3820.5518     3954.5667   25.39   1.55499
  -4   4   2  4  1  o     103638.2656   105197.1016   22.83   1.55391
  -2   6   3  4  1  o      20343.1855    20458.1113  200.49   1.55340
   4   0   2  2  1  o      50676.8125    50369.6875    9.24   1.55275
  -1   5   5  4  1  o       4634.8765     4331.8496   16.11   1.54913
  -4   4   1  4  1  o      92109.0000    79540.1797   16.94   1.54109
   3   5   1  4  1  o         34.5649       29.6859   33.94   1.53960
   3   0   4  2  1  o      11931.1992    10221.2549  198.53   1.53857
   4   1   2  4  1  o       2783.5625     2379.4341  198.60   1.53706
   2   5   3  4  1  o      19472.6582    16642.4590   11.82   1.53685
   2   2   5  4  1  o      12563.5859    10731.9844   23.71   1.53512
  -3   3   6  4  1  o       2118.7478     1809.9108  201.61   1.53500
  -4   4   3  4  1  o      82328.0078    70385.5781  196.76   1.53319
   1   4   5  4  1  o       7498.6313     6412.3809  198.52   1.53285
   0   7   1  4  1  o     182686.4219   156334.4531  194.63   1.53193
   2   4   4  4  1  o      41801.9766    35838.9805   18.48   1.52937
   4   3   1  4  1  o       1393.0409     1195.9760  180.31   1.52520
  -3   5   4  4  1  o        479.4664      411.6836  236.01   1.52494
   3   1   4  4  1  o        285.5957      245.5199   10.71   1.52330
  -1   4   6  4  1  o       7551.7969     6502.8296  198.77   1.52220
   1   2   6  4  1  o       1396.6259     1204.8774   28.30   1.52139
  -2   5   5  4  1  o      12416.1914    10713.7031  191.22   1.52131
  -4   0   6  2  1  o      53896.1406    46520.3086   10.62   1.52120
   1   6   3  4  1  o       6338.8584     5510.4814    5.37   1.51929
  -5   0   2  2  1  o       2994.3677     2655.7366  185.59   1.51576
   1   7   0  4  1  o        312.5284      280.3095  196.21   1.51378
  -1   7   1  4  1  o       3851.9819     3469.7070  189.04   1.51284
  -1   6   4  4  1  o      16589.0352    14953.3008   14.76   1.51266
  -2   2   7  4  1  o      16753.3223    15134.0039  202.46   1.51207
  -2   4   6  4  1  o      35880.0234    32563.3320  198.64   1.51030
  -1   2   7  4  1  o        228.8025      208.1613   41.38   1.50910
   0   5   5  4  1  o     124230.2969   113569.7891  198.37   1.50743
  -4   1   6  4  1  o       9652.6523     8868.9561  194.20   1.50644
  -4   3   5  4  1  o        414.5384      400.7875  179.13   1.50258
  -5   1   2  4  1  o       1479.5975     1482.7203   18.43   1.50116
   4   4   0  4  1  o       4083.6096     4751.9766   15.86   1.49710
  -5   1   3  4  1  o       9012.0049    10720.1729  196.12   1.49658
   4   2   2  4  1  o         73.5737      100.6076  224.26   1.49270
  -3   1   7  4  1  o       2874.7012     3942.8752   18.08   1.49257
   0   6   4  4  1  o       7515.4404    10528.6934  187.92   1.48765
   0   7   2  4  1  o      39095.6133    52938.2070  195.39   1.48514
   1   7   1  4  1  o         77.9426      103.7216  269.14   1.48408
   0   1   7  4  1  o      10443.4668    13896.2656   12.98   1.48407
   2   6   2  4  1  o        468.1330      615.7916   43.35   1.48340
  -4   4   4  4  1  o       4262.6685     5540.0410   15.47   1.48273
  -1   7   2  4  1  o         34.4146       43.6415  118.52   1.48142
   3   2   4  4  1  o        580.7943      716.9672  204.24   1.48009
  -5   0   4  2  1  o       4666.0415     5263.4312  197.97   1.47624
  -5   1   1  4  1  o       4094.2034     4548.6973   13.81   1.47566
  -2   6   4  4  1  o        568.3533      585.1233  213.48   1.47288
   0   4   6  4  1  o      55216.8555    51130.0039   17.45   1.46885
  -3   6   1  4  1  o       7586.8325     6856.0889   10.15   1.46774
  -3   6   2  4  1  o        684.0717      592.9870  192.64   1.46517
  -4   2   6  4  1  o        571.4263      492.4297  186.48   1.46461
   2   3   5  4  1  o        326.4182      279.0952  202.08   1.46349
  -5   1   4  4  1  o        842.5455      718.6586  204.93   1.46274
  -5   2   2  4  1  o        798.6143      690.1036  346.40   1.45975
   3   4   3  4  1  o       2642.1392     2283.9792   17.95   1.45971
  -5   2   3  4  1  o        119.3101      109.9954   40.34   1.45554
  -3   2   7  4  1  o      32120.5039    31616.8535   16.94   1.45185
   1   3   6  4  1  o       9318.5859     9207.8809  195.59   1.45158
   3   5   2  4  1  o        638.5392      633.6467   15.89   1.45126
   0   2   7  4  1  o     106807.9297   103512.2656   16.62   1.44403
  -2   3   7  4  1  o       1925.5488     1846.0902   11.54   1.44348
   3   6   0  4  1  o        215.9285      201.5485    0.22   1.44225
  -1   3   7  4  1  o        159.3721      144.2154   35.54   1.44090
  -3   4   6  4  1  o        485.9751      411.5948  241.42   1.43742
   5   0   0  2  1  o        192.2947      161.8208   18.18   1.43685
  -5   2   1  4  1  o       1944.7195     1629.0225    9.09   1.43627
  -3   6   3  4  1  o        335.4222      280.1441  324.19   1.43497
  -3   5   5  4  1  o         87.2215       73.1349  198.53   1.43413
  -2   7   1  4  1  o          4.6722        3.9333  305.80   1.43369
   4   4   1  4  1  o        732.3350      679.0184   53.03   1.42937
   1   7   2  4  1  o       1592.6886     1502.7446   11.68   1.42878
  -4   5   2  4  1  o        436.1802      426.4280   10.22   1.42750
   4   3   2  4  1  o      14823.4746    14789.1318   18.81   1.42660
  -1   7   3  4  1  o        774.0446      789.3167   33.37   1.42483
   5   1   0  4  1  o        105.9221      108.1349  162.88   1.42439
  -5   2   4  4  1  o         75.3612       76.9367  269.66   1.42435
   2   7   0  4  1  o      20341.0879    20371.5469  191.28   1.42203
  -2   7   2  4  1  o      22459.8750    21368.7480   12.45   1.41892
  -4   5   1  4  1  o      14728.2812    13787.6055  189.62   1.41754
   0   7   3  4  1  o      53529.5430    49723.6562   18.12   1.41585
   3   3   4  4  1  o        326.7989      303.5929   22.49   1.41558
  -4   5   3  4  1  o      10323.4639     9973.5615  192.28   1.41139
   1   5   5  4  1  o       3137.2126     3042.6101   15.75   1.41112
  -4   4   5  4  1  o        135.7844      132.4925  104.32   1.41070
   4   1   3  4  1  o     159336.6250   156801.0469  198.25   1.41009
   2   5   4  4  1  o       1109.6604     1112.0215   24.79   1.40840
   1   6   4  4  1  o       5893.7065     5927.1182   20.64   1.40660
  -5   1   5  4  1  o       1742.1145     1729.6763   37.09   1.40516
   2   0   6  2  1  o     135914.5156   131830.4531   17.35   1.40384
  -1   5   6  4  1  o        227.3991      215.2642  324.08   1.40280
  -4   3   6  4  1  o       6139.4971     5694.8555   18.67   1.40202
  -1   6   5  4  1  o       3201.8337     2807.6675  187.90   1.39985
  -5   3   2  4  1  o       7640.5615     6431.2329   19.10   1.39776
  -5   3   3  4  1  o        532.9676      443.4749  186.73   1.39406
  -2   5   6  4  1  o       2074.5266     1736.8954  208.72   1.39347
   3   6   1  4  1  o       2364.4302     1998.4663   19.35   1.39280
   2   1   6  4  1  o      44869.0469    38316.1914  192.38   1.39222
  -3   3   7  4  1  o         27.6722       24.3828  176.21   1.39082
   2   6   3  4  1  o       5496.5249     4850.0640  209.98   1.39076
   5   2   0  4  1  o        232.4241      216.2836  148.41   1.38887
   2   7   1  4  1  o        465.8129      474.3950   29.59   1.38581
   0   3   7  4  1  o      44808.5430    47713.9258  196.70   1.38393
  -2   0   8  2  1  o      98532.3438   106242.2188  197.36   1.38326
   4   5   0  4  1  o       9752.1523    10547.5176   16.58   1.38308
  -3   6   4  4  1  o       3969.4646     4364.6016   23.68   1.38192
  -4   1   7  4  1  o     109879.9219   122345.5469  197.80   1.38058
  -2   7   3  4  1  o        256.1780      286.1775  216.92   1.38006
  -2   6   5  4  1  o       2723.9634     3054.5427   33.17   1.37922
   2   4   5  4  1  o      22676.5371    25492.4160  203.06   1.37821
  -5   3   1  4  1  o         47.1673       53.0694  310.16   1.37710
   4   2   3  4  1  o      30320.5781    34076.3555   23.05   1.37561
  -2   1   8  4  1  o      31915.7949    35467.4141   13.81   1.37214
  -4   5   4  4  1  o      12148.0039    13470.4736   13.18   1.37173
  -5   2   5  4  1  o      13965.3135    15422.1670  198.97   1.37103
  -1   0   8  2  1  o       1540.7987     1688.3987  198.05   1.36987
   1   1   7  4  1  o      25216.6934    27539.0645   18.29   1.36941
   0   6   5  4  1  o      39212.4336    42645.7461   11.96   1.36885
   1   4   6  4  1  o       4566.8120     4943.7432    8.76   1.36824
  -5   3   4  4  1  o       9222.1689     9861.6641  197.21   1.36658
   3   1   5  4  1  o        750.0781      789.7022  205.22   1.36281
  -2   4   7  4  1  o      24133.0605    25484.8164   21.40   1.36145
   0   5   6  4  1  o      10543.1631    11182.8525   12.95   1.36072
  -1   4   7  4  1  o      14135.0381    15219.1934   15.06   1.35929
  -1   1   8  4  1  o      12005.0000    12966.5137   21.26   1.35906
   2   2   6  4  1  o       2944.7422     3183.6562   39.16   1.35900
   1   7   3  4  1  o       1839.0212     2113.0447    7.92   1.35598
   0   8   0  2  1  o       8657.9424    10183.9785   17.77   1.35498
   5   1   1  4  1  o        306.0648      360.4720    9.98   1.35492
   3   5   3  4  1  o       1483.0092     1797.5227  201.25   1.35344
  -1   7   4  4  1  o       1087.0603     1331.3831  197.55   1.35126
  -4   2   7  4  1  o      27491.3809    31312.9727   23.21   1.34817
   4   4   2  4  1  o       3717.4016     4088.8342  213.65   1.34726
  -3   0   8  2  1  o      12678.0400    13822.0488  190.77   1.34705
   0   8   1  4  1  o      78096.3281    74299.8125  196.40   1.34381
  -5   0   6  2  1  o       7798.2192     6932.5312   30.21   1.34204
  -2   2   8  4  1  o       1738.5095     1459.1780  232.63   1.34030
   3   4   4  4  1  o       4618.7690     3666.6951   16.49   1.33797
   1   2   7  4  1  o        728.8224      576.5343   15.64   1.33776
  -3   1   8  4  1  o       4213.5742     3290.3398   16.19   1.33676
  -3   5   6  4  1  o        444.5244      344.7426   46.85   1.33562
   5   3   0  4  1  o       1152.3730      893.4283    9.77   1.33516
   0   7   4  4  1  o        298.7812      234.3652  213.04   1.33334
  -5   1   6  4  1  o       1730.6655     1387.4052   12.10   1.33187
   3   2   5  4  1  o        276.7117      222.9006    3.44   1.33161
   1   8   0  4  1  o        902.6708      728.5188  212.21   1.33150
  -1   8   1  4  1  o        598.2855      488.7973   34.44   1.33086
   2   7   2  4  1  o       1455.8262     1202.9800  242.20   1.33028
   4   5   1  4  1  o      38475.1250    32496.8867  201.78   1.32915
  -1   2   8  4  1  o       1263.8920     1086.3077  201.15   1.32811
  -4   4   6  4  1  o       5711.3589     5001.0000  207.03   1.32650
   3   6   2  4  1  o       3219.2771     2821.4497  189.58   1.32638
   5   2   1  4  1  o        486.3536      428.3936   30.13   1.32424
   4   3   3  4  1  o      21114.8906    18544.1367   22.49   1.32336
  -5   4   2  4  1  o       3096.3950     2712.9658  187.39   1.32289
  -2   7   4  4  1  o       1326.7325     1161.0374   54.51   1.32268
  -5   4   3  4  1  o        556.7468      477.2274    6.30   1.31976
  -5   3   5  4  1  o        361.3030      308.6607   16.54   1.31928
  -3   7   1  4  1  o        694.3481      591.8461  209.87   1.31895
  -3   7   2  4  1  o        570.7780      481.2650  190.65   1.31709
  -3   4   7  4  1  o       9890.7988     8336.4404   26.31   1.31700
  -4   5   5  4  1  o      22745.5156    19021.3789  205.27   1.31410
  -3   6   5  4  1  o       3913.4121     3273.1052  190.10   1.31326
   0   8   2  4  1  o      79340.1953    66544.2344   18.75   1.31189
   1   8   1  4  1  o       4740.1943     3986.9363   14.52   1.31116
   0   4   7  4  1  o      24365.3223    20493.8867   22.87   1.31115
   0   0   8  2  1  o      83028.1016    69916.3828  207.71   1.31091
  -1   8   2  4  1  o        345.2544      293.6715   28.53   1.30932
   2   3   6  4  1  o        514.0193      440.0437  215.56   1.30855
  -4   6   2  4  1  o      35882.1562    30827.8867   21.60   1.30816
  -3   2   8  4  1  o       2945.2798     2553.2759  205.75   1.30728
  -5   4   1  4  1  o        217.6650      192.9809   52.69   1.30534
  -5   2   6  4  1  o      18150.0801    16626.1602   12.19   1.30270
   0   1   8  4  1  o      35350.4453    32881.8789  197.85   1.30142
  -4   6   1  4  1  o      18178.2188    17095.5312   23.41   1.30049
   3   7   0  4  1  o        486.5081      458.2185  216.93   1.30036
   4   0   4  2  1  o       7483.7500     7128.1899   21.91   1.29940
  -4   3   7  4  1  o      16629.5234    15940.1953   25.22   1.29887
  -5   4   4  4  1  o       1646.7666     1632.6755   23.40   1.29637
  -4   6   3  4  1  o      16322.1826    16346.6094  201.91   1.29573
   1   6   5  4  1  o       1255.9283     1262.1598    5.42   1.29553
  -3   7   3  4  1  o       2371.6809     2404.8752   34.90   1.29502
   2   6   4  4  1  o       7194.4287     7530.8955   11.30   1.29342
  -2   3   8  4  1  o       2102.0911     2285.1968   24.35   1.29184
   4   1   4  4  1  o      39778.1172    45241.9141  191.30   1.29017
   1   3   7  4  1  o       1213.4790     1404.0989  203.26   1.28956
  -1   6   6  4  1  o       8136.7437     9542.6504  199.36   1.28908
   2   5   5  4  1  o      10097.5820    12287.9492  210.98   1.28771
   5   0   2  2  1  o          6.7849        8.7434  141.05   1.28434
   3   3   5  4  1  o        375.4797      484.5909  193.50   1.28404
  -2   6   6  4  1  o       7082.1968     9056.2178  189.40   1.28183
  -1   3   8  4  1  o      38968.9336    49169.5469   17.44   1.28091
   1   5   6  4  1  o       1836.8854     2256.2407  206.17   1.27957
   5   3   1  4  1  o        327.7044      381.3993   10.00   1.27744
  -2   8   1  4  1  o      12293.4912    13786.9883  201.12   1.27602
   5   1   2  4  1  o       4398.4209     4860.1797  189.37   1.27542
   0   2   8  4  1  o      24012.8008    25789.2441  192.99   1.27417
   1   7   4  4  1  o      10750.5088    11518.0664  192.98   1.27405
  -2   5   7  4  1  o       9245.9346     9898.5938   30.72   1.27401
   4   6   0  4  1  o      46099.6445    49072.8984  199.78   1.27373
   1   8   2  4  1  o       1296.9955     1352.4816   13.51   1.27255
  -1   5   7  4  1  o      16371.7256    16992.9238  194.06   1.27224
  -4   0   8  2  1  o      13374.2715    13783.3867   21.49   1.27171
  -1   8   3  4  1  o        670.3531      678.8259  223.96   1.26976
   5   4   0  4  1  o       1045.5659     1056.9791   13.24   1.26945
  -1   7   5  4  1  o        424.2079      428.0346  211.29   1.26903
   2   8   0  4  1  o      49391.8750    49677.2188  204.29   1.26778
  -2   8   2  4  1  o      51184.6250    51351.5000   22.92   1.26557
  -4   6   4  4  1  o      38748.5234    38804.3203  200.01   1.26484
   3   7   1  4  1  o         13.1558       13.1064  271.80   1.26377
   4   2   4  4  1  o      14890.1865    14816.2207  197.69   1.26359
   0   8   3  4  1  o        608.5668      604.6027   11.26   1.26339
  -4   1   8  4  1  o      35899.7500    35559.3398  190.35   1.26305
   4   5   2  4  1  o     130216.9375   128046.4219   19.19   1.26237
   2   7   3  4  1  o     181264.3438   177982.5156   20.68   1.26225
  -3   3   8  4  1  o      13674.6895    13416.9883   21.15   1.26219
   4   4   3  4  1  o       8684.2119     8105.8315   12.45   1.25930
  -6   0   2  2  1  o       5675.9839     5225.7393  208.82   1.25861
  -5   3   6  4  1  o       1178.6689     1073.7744   22.77   1.25807
   0   6   6  4  1  o      45665.4453    40337.5469  200.36   1.25619
  -6   1   3  4  1  o        116.3258      102.4419  201.21   1.25595
  -5   4   5  4  1  o      11549.1719    10151.4980  197.70   1.25578
  -3   7   4  4  1  o        615.0257      539.7114  185.41   1.25563
   3   5   4  4  1  o        934.4297      814.3079  178.39   1.25471
  -2   7   5  4  1  o     190916.7031   166078.8281  200.47   1.25360
  -6   0   4  2  1  o       2425.3042     2129.3027   38.37   1.25216
  -5   1   7  4  1  o       3367.8267     3017.7859   17.55   1.25079
   3   6   3  4  1  o       1758.4856     1585.9559    6.41   1.25046
  -6   1   2  4  1  o      17151.4844    15551.5146   19.72   1.25021
   5   2   2  4  1  o         79.2302       72.6240   17.08   1.24973
   2   4   6  4  1  o      38835.2188    38968.1602  198.92   1.24652
   0   7   5  4  1  o         43.0843       44.1480  294.87   1.24580
  -4   5   6  4  1  o      90420.6641    94110.0000   20.86   1.24524
  -6   1   4  4  1  o      10289.8945    11062.3477   23.58   1.24389
  -5   5   2  4  1  o        411.7027      454.0052   38.68   1.24225
   2   8   1  4  1  o      24748.2168    27370.2617  202.73   1.24191
  -5   5   3  4  1  o       3128.6152     3454.1011   23.84   1.23965
   2   1   7  4  1  o      26176.1270    28767.5918  198.46   1.23918
  -4   4   7  4  1  o      10404.1738    11274.7705   10.48   1.23814
  -4   2   8  4  1  o       8949.2275     9688.9863  199.12   1.23808
  -2   8   3  4  1  o      18469.6055    19893.4609   26.41   1.23777
  -3   5   7  4  1  o       5186.2363     5547.2729  198.20   1.23737
  -3   6   6  4  1  o      15119.4199    15869.4600  202.36   1.23637
   3   0   6  2  1  o       3330.2432     3408.6289    8.34   1.23506
   0   5   7  4  1  o        178.4094      175.4733  271.97   1.23251
   0   3   8  4  1  o      25165.5059    24693.9277  198.42   1.23231
  -2   4   8  4  1  o      32450.1172    31751.7188   19.03   1.23204
  -6   2   3  4  1  o     263132.9062   256003.9844  198.61   1.23140
   4   6   1  4  1  o      37327.7891    36271.7344  205.44   1.23123
   1   4   7  4  1  o        988.9213      955.7279   32.00   1.23007
  -5   5   1  4  1  o       1806.7430     1753.5873  206.25   1.22768
  -6   1   1  4  1  o      64521.4023    62735.7969  204.00   1.22738
   3   1   6  4  1  o       5874.8589     5722.6973  204.44   1.22712
  -5   2   7  4  1  o      21121.2754    20667.5449   19.07   1.22654
  -6   2   2  4  1  o      29284.8535    28798.1133  196.28   1.22599
   3   4   5  4  1  o       6039.7651     5982.0107  195.84   1.22528
  -2   1   9  4  1  o      23287.3887    23686.9941   19.14   1.22297
   4   3   4  4  1  o      26489.0020    27017.2500  205.86   1.22274
  -1   4   8  4  1  o          7.9912        8.1690  295.23   1.22255
   1   0   8  2  1  o        421.2982      433.5726  227.47   1.22199
   1   8   3  4  1  o       6437.5337     6754.5195  193.49   1.22030
  -5   5   4  4  1  o       3674.2485     3859.1111  205.98   1.22021
  -6   2   4  4  1  o      13629.4004    14344.2148   20.37   1.22002
   5   4   1  4  1  o        649.4542      687.0911   10.52   1.21953
  -4   6   5  4  1  o      46505.6797    49350.4609  203.85   1.21924
  -1   8   4  4  1  o       3195.7283     3465.3484   22.41   1.21686
   2   2   7  4  1  o      92770.5625   101608.2500   21.80   1.21558
  -6   1   5  4  1  o      59434.2031    65134.2227   22.88   1.21551
   1   1   8  4  1  o       1826.1960     2019.5690   24.80   1.21430
   3   7   2  4  1  o       1056.6935     1175.4250   23.71   1.21352
   5   3   2  4  1  o        275.1821      312.6804  335.82   1.21017
  -3   4   8  4  1  o       3620.0188     4046.5876  184.84   1.20624
  -1   1   9  4  1  o      14608.5195    16304.6602  201.97   1.20611
  -3   1   9  4  1  o      36211.3398    39895.4453  200.07   1.20514
  -6   2   1  4  1  o        426.0791      464.5411   22.19   1.20444
   3   2   6  4  1  o        107.8075      117.0693   65.18   1.20419
   0   8   4  4  1  o       8283.6992     8928.2773  200.89   1.20373
  -3   7   5  4  1  o       2859.5461     3068.2078  189.89   1.20346
  -5   4   6  4  1  o       3587.1143     3796.0020  194.37   1.20265
   2   8   2  4  1  o      20154.6016    20892.3438  205.98   1.20148
  -2   2   9  4  1  o      78943.5469    80075.1094  202.15   1.20026
  -4   3   8  4  1  o      12903.5146    12929.1230  208.02   1.19958
  -4   7   2  4  1  o        474.6303      475.1453    9.02   1.19953
   2   6   5  4  1  o     115524.5703   112780.5781  196.79   1.19807
   5   5   0  4  1  o         79.0592       76.6883  345.44   1.19768
   6   0   0  2  1  o     153329.2344   148003.5625   19.81   1.19737
   0   9   1  4  1  o      12340.9775    11768.3984  202.59   1.19656
  -2   8   4  4  1  o      27662.2227    26134.2148   25.52   1.19586
  -4   7   1  4  1  o     103616.9219    95744.1406   17.97   1.19360
  -6   3   3  4  1  o        419.2708      387.1282  188.21   1.19349
  -6   2   5  4  1  o         20.0456       18.4752  208.59   1.19321
  -3   8   1  4  1  o        130.4240      120.1330   56.15   1.19311
   5   1   3  4  1  o         91.4259       84.0362  187.50   1.19272
   1   2   8  4  1  o         10.9163       10.0057   12.07   1.19207
  -3   8   2  4  1  o        217.5485      199.1711   48.71   1.19172
   1   6   6  4  1  o      12390.7812    11336.9502  194.14   1.19151
   6   1   0  4  1  o      23102.1191    21080.2832  197.18   1.19014
  -4   7   3  4  1  o     121202.1328   110566.0156   17.81   1.18992
   1   7   5  4  1  o        211.1548      192.5904   70.59   1.18976
   4   5   3  4  1  o     118684.9062   108187.7188   19.78   1.18914
  -5   3   7  4  1  o        273.5512      249.3408  246.50   1.18907
  -6   3   2  4  1  o       1853.6189     1688.9484   29.54   1.18857
   2   7   4  4  1  o      61659.5547    56166.3750   17.26   1.18813
   1   9   0  4  1  o         74.8524       68.1725  330.74   1.18785
  -1   9   1  4  1  o         48.2670       43.9493  283.33   1.18739
  -2   6   7  4  1  o     124314.3281   113176.0469   17.07   1.18702
  -5   5   5  4  1  o      15403.1328    14020.7334  189.31   1.18618
  -1   6   7  4  1  o       6200.0649     5644.4375   21.63   1.18558
  -1   7   6  4  1  o        885.1960      806.4852   33.55   1.18476
  -1   2   9  4  1  o        669.0020      609.9896  212.08   1.18432
  -3   2   9  4  1  o       1015.3511      928.2654  198.97   1.18339
  -6   3   4  4  1  o       2934.3503     2685.5051   20.01   1.18313
   4   1   5  4  1  o       6675.2759     6187.9404  195.07   1.18114
  -6   0   6  2  1  o     119413.3438   110899.8438  200.71   1.18093
   0   4   8  4  1  o      95027.9375    89001.6406   16.50   1.18009
   3   8   0  4  1  o       1963.4932     1856.0791  202.52   1.17929
  -2   7   6  4  1  o      59840.3477    56684.9141  196.63   1.17913
   2   3   7  4  1  o      28843.7109    27338.7383   20.50   1.17908
   2   5   6  4  1  o      60926.0508    58299.1797   20.58   1.17837
   4   6   2  4  1  o       7782.1934     7532.0034   10.71   1.17758
  -3   8   3  4  1  o       9902.0859     9940.3838  194.75   1.17530
  -5   0   8  2  1  o      40355.6836    40719.8125  199.54   1.17499
  -6   1   6  4  1  o      13154.1865    13492.8135   18.45   1.17399
   0   9   2  4  1  o       1712.8251     1760.5396   15.70   1.17386
   1   9   1  4  1  o       5847.5181     6058.8965  191.49   1.17333
   4   7   0  4  1  o      48431.6016    50561.2031   16.58   1.17281
  -1   9   2  4  1  o       1681.6704     1773.7775  201.03   1.17202
   4   4   4  4  1  o      33397.5312    35365.9883  200.10   1.17167
   5   2   3  4  1  o       2300.8879     2437.5984   22.73   1.17163
   3   6   4  4  1  o       1588.2517     1687.3528   19.85   1.17136
  -4   5   7  4  1  o      74375.2188    79072.6953   20.19   1.17129
   6   2   0  4  1  o       3331.8694     3588.0342   14.35   1.16918
  -6   3   1  4  1  o      21405.7051    23065.7422   21.95   1.16890
   3   3   6  4  1  o      20469.3008    22064.3164  198.17   1.16867
  -5   1   8  4  1  o       1745.2523     1881.7354   18.15   1.16815
  -2   5   8  4  1  o      51858.5000    55702.3359  199.49   1.16612
  -4   7   4  4  1  o      29869.0000    32057.8320   18.44   1.16586
  -2   3   9  4  1  o      26093.6445    27933.3379  200.81   1.16508
   1   5   7  4  1  o      16753.4785    17895.0703  201.37   1.16444
  -4   6   6  4  1  o       3935.8352     4192.6650   10.66   1.16364
  -5   6   2  4  1  o       1802.5482     1905.9620    4.98   1.16120
   4   2   5  4  1  o      84370.6641    89082.1953  199.45   1.16065
   5   4   2  4  1  o          0.4021        0.4245   92.44   1.16060
   3   5   5  4  1  o       5413.1934     5711.5820   13.90   1.16038
   1   8   4  4  1  o       2364.4666     2490.1995   21.36   1.15956
   0   7   6  4  1  o       4495.7661     4730.2466  207.29   1.15908
  -5   6   3  4  1  o       4073.1189     4285.5303  190.63   1.15908
  -6   3   5  4  1  o      16188.5479    17018.7109  203.50   1.15863
   0   1   9  4  1  o       1340.5137     1409.1274  193.33   1.15858
  -1   5   8  4  1  o       1686.8966     1771.6923   17.47   1.15806
   1   3   8  4  1  o      20722.8750    21747.6016   18.40   1.15758
  -3   6   7  4  1  o         72.0099       75.5250  196.06   1.15721
  -4   1   9  4  1  o      14239.5850    14925.0625  196.18   1.15685
  -1   8   5  4  1  o       8299.3691     8678.4238   18.39   1.15577
   5   5   1  4  1  o        748.6201      782.1938   13.57   1.15549
   3   7   3  4  1  o        234.8900      244.5943  116.19   1.15458
  -6   2   6  4  1  o         23.5861       24.4710  254.40   1.15386
   0   6   7  4  1  o        857.6000      886.2271  226.55   1.15324
   3   8   1  4  1  o         97.4544       99.4862   24.87   1.15180
  -4   4   8  4  1  o      42930.0039    43579.7891  200.31   1.15125
   2   8   3  4  1  o       3198.8071     3225.6748   18.18   1.15064
  -1   3   9  4  1  o        122.4032      123.2073  239.86   1.15048
  -3   3   9  4  1  o       1898.7825     1892.3108   18.50   1.14964
  -5   6   1  4  1  o       3044.6987     3021.3545   14.81   1.14928
  -5   2   8  4  1  o       6809.2402     6682.2944  200.81   1.14832
  -2   9   1  4  1  o         89.9678       87.9347  199.49   1.14795
  -6   4   3  4  1  o      24344.2188    23383.7793  202.92   1.14587
  -3   8   4  4  1  o         67.8529       65.0979   27.49   1.14562
   1   9   2  4  1  o       2082.7888     1996.6328  183.02   1.14543
  -3   5   8  4  1  o      10031.8848     9601.4463   19.10   1.14417
  -2   8   5  4  1  o       4142.1499     3964.9370  197.54   1.14408
  -3   7   6  4  1  o       8670.3486     8314.2471   15.24   1.14345
  -1   9   3  4  1  o       7235.4561     6940.0566   12.09   1.14339
  -5   6   4  4  1  o      10957.2236    10522.4199   14.53   1.14314
   6   1   1  4  1  o       3135.7378     3028.5781   25.31   1.14229
  -5   4   7  4  1  o      20299.5410    19662.3633   21.92   1.14195
   2   9   0  4  1  o      99116.0469    96008.7422   19.38   1.14194
  -6   4   2  4  1  o       1405.9131     1367.4883  195.72   1.14150
  -5   5   6  4  1  o       3601.9370     3517.9136    9.69   1.14110
  -2   9   2  4  1  o      92856.0391    91440.5547  199.97   1.14033
   4   7   1  4  1  o      45719.1914    45462.9375  199.30   1.13938
   0   2   9  4  1  o       4443.2710     4425.1143   26.31   1.13922
   5   3   3  4  1  o          8.9804        8.9731  311.06   1.13884
   0   9   3  4  1  o       3862.5310     3862.8152   12.20   1.13873
   0   8   5  4  1  o         52.8404       53.0545  167.30   1.13814
  -4   2   9  4  1  o      59471.9023    59860.9375  199.15   1.13757
  -6   4   4  4  1  o        452.2505      455.5986   25.66   1.13669
   6   3   0  4  1  o      56935.1523    57348.7227  199.90   1.13659
   2   4   7  4  1  o      45857.5352    44876.8359   17.64   1.13309
  -4   7   5  4  1  o      35569.2930    33845.1289  200.05   1.12986
   4   3   5  4  1  o      42879.3906    40747.1328   18.71   1.12875
   5   6   0  4  1  o       5183.3052     5091.4468  189.03   1.12455
  -6   4   1  4  1  o      31404.5215    31054.2559   21.94   1.12405
   3   4   6  4  1  o        997.2446      988.9449   10.74   1.12384
   6   2   1  4  1  o      19282.3398    19155.1465  194.80   1.12372
  -6   1   7  4  1  o         22.0947       22.0742  300.70   1.12333
   2   9   1  4  1  o       3450.8496     3469.8159   23.53   1.12293
  -6   3   6  4  1  o      40567.1758    41086.3906   20.11   1.12250
   0   5   8  4  1  o      26381.6523    27092.4785   21.35   1.12177
   2   0   8  2  1  o        226.4293      238.5339  126.59   1.12070
  -2   4   9  4  1  o      27200.2227    28692.5312  197.66   1.12065
  -2   9   3  4  1  o       2959.4802     3199.2139  200.12   1.11986
   4   6   3  4  1  o      26961.2598    32805.7344  194.73   1.11748
   5   0   4  2  1  o          7.6326        9.3021   58.88   1.11745
  -5   3   8  4  1  o       5584.8042     6833.1523   20.67   1.11740
  -5   6   5  4  1  o       1869.4867     2870.5237   10.72   1.11502
  -6   4   5  4  1  o      17506.6582    27278.0391   18.73   1.11490
   2   1   8  4  1  o          6.6951       10.6290  203.20   1.11476
   4   5   4  4  1  o       6865.5317    11228.4297  196.53   1.11454
   1   4   8  4  1  o       1900.0549     3376.3584   11.39   1.11397
   3   8   2  4  1  o         68.1307      133.2425  222.21   1.11337
   2   7   5  4  1  o       8480.1074    17801.6191  201.85   1.11296
   3   1   7  4  1  o       3642.8418     8240.9951   20.06   1.11253
   5   1   4  4  1  o        706.0177     1862.4492  180.37   1.11156
   0   3   9  4  1  o       4699.0845    11742.7363  189.35   1.10901
   2   6   6  4  1  o      15427.9795    35405.7461  199.48   1.10852
   1   7   6  4  1  o       1703.9302     3352.9385   17.43   1.10769
  -1   4   9  4  1  o         29.8665       58.2434  131.68   1.10764
  -4   3   9  4  1  o      17930.0723    34008.3438   19.27   1.10749
  -2   0  10  2  1  o       1284.8888     2307.5730  215.75   1.10719
  -3   4   9  4  1  o       1185.9319     2021.1675  205.06   1.10689
   1   9   3  4  1  o       1603.9714     2730.5769   23.67   1.10688
  -6   2   7  4  1  o      14005.0137    19722.8145   15.57   1.10567
  -3   8   5  4  1  o       9253.6182    12883.3613   18.18   1.10558
   5   5   2  4  1  o        267.1710      343.9431   91.77   1.10499
  -1   9   4  4  1  o         12.4650       14.8041  214.40   1.10431
  -2   7   7  4  1  o      11962.7793    13857.2227   19.63   1.10408
  -1   7   7  4  1  o      12812.0195    13322.2041  201.40   1.10292
  -4   6   7  4  1  o      24119.1543    24481.4609  194.80   1.10262
  -4   8   2  4  1  o       7278.2412     7342.3999  202.48   1.10254
  -2   1  10  4  1  o        180.8358      169.9821   15.84   1.10146
  -3   0  10  2  1  o        191.9319      166.4569  109.92   1.09954
  -2   6   8  4  1  o      30480.4570    25711.2969   19.07   1.09830
  -4   8   1  4  1  o      64005.2461    53695.6914  199.02   1.09793
   2   2   8  4  1  o      14361.2178    11986.5566  202.99   1.09749
   5   4   3  4  1  o       1685.4581     1403.6083   12.07   1.09724
  -4   5   8  4  1  o       4197.3809     3486.9395  194.77   1.09692
   1   6   7  4  1  o        973.2614      808.4477   33.71   1.09690
   4   7   2  4  1  o        311.7660      258.3533   23.98   1.09647
   3   2   7  4  1  o       1411.2241     1165.7542   26.23   1.09535
   6   4   0  4  1  o     111122.0703    91777.1562  200.27   1.09523
  -4   8   3  4  1  o      57767.6484    47701.5664   19.77   1.09506
   1   8   5  4  1  o        164.4867      135.8072   62.79   1.09494
   6   3   1  4  1  o      46525.9883    38405.7109   20.24   1.09469
   0   9   4  4  1  o     232246.4531   191680.4062   20.56   1.09446
   5   2   4  4  1  o        105.4146       87.0005  276.99   1.09443
  -3   1  10  4  1  o       3736.4060     3082.8188  209.15   1.09393
   2   8   4  4  1  o      16019.0781    13214.8447  194.78   1.09367
   3   6   5  4  1  o       7608.4717     6275.8906  200.22   1.09350
   6   0   2  2  1  o      43086.2969    35537.5312   23.72   1.09340
   2   9   2  4  1  o      57466.4648    47373.3125  200.00   1.09277
  -6   5   3  4  1  o         93.5724       77.0955    1.69   1.09226
  -1   6   8  4  1  o       1299.4990     1069.7742   27.51   1.09156
   3   7   4  4  1  o        744.3759      612.6934  211.70   1.09144
  -1   8   6  4  1  o        938.5169      772.1304  217.82   1.09104
   1   1   9  4  1  o      11287.6221     9280.1377  201.09   1.09024
   4   0   6  2  1  o      93403.2344    76783.2891   28.96   1.08947
   5   6   1  4  1  o       2720.4905     2236.4565  184.57   1.08941
  -1   0  10  2  1  o      28517.1191    23448.5859  199.52   1.08907
  -5   5   7  4  1  o       5613.6621     4616.9199  198.20   1.08886
  -2   9   4  4  1  o      52168.5469    42926.5508   19.60   1.08854
  -6   5   2  4  1  o      43095.0039    35464.6406  204.28   1.08848
   4   4   5  4  1  o      29931.1016    24645.7090  203.41   1.08821
  -5   1   9  4  1  o       8307.0918     6842.2827  208.96   1.08808
   6   1   2  4  1  o      69035.7109    56893.8750   23.40   1.08788
  -2   8   6  4  1  o      15739.0254    13037.3164   13.58   1.08663
  -3   9   1  4  1  o        137.8423      114.2835   13.75   1.08646
  -3   9   2  4  1  o       6343.1182     5293.7842  194.31   1.08542
  -4   7   6  4  1  o        516.9466      432.1459   36.20   1.08519
  -2   2  10  4  1  o      10575.1367     8867.9033   21.35   1.08478
  -6   5   4  4  1  o      67105.5469    56496.6641  201.72   1.08430
   4   1   6  4  1  o      37845.3516    31941.2227   18.61   1.08401
   0  10   0  2  1  o       1559.6953     1316.6746  356.73   1.08398
  -1   1  10  4  1  o        561.3092      475.3870  224.22   1.08361
  -5   7   2  4  1  o       2325.7571     1976.9767  197.31   1.08321
  -6   4   6  4  1  o     113312.5469    96865.8125   19.88   1.08260
   4   8   0  4  1  o      68319.1094    58916.5781  200.93   1.08168
  -5   7   3  4  1  o      14006.9941    12101.8604   15.65   1.08149
  -7   0   4  2  1  o        366.3044      317.4094  206.96   1.08118
   2   5   7  4  1  o      18855.9746    16339.5742   22.34   1.08118
  -3   7   7  4  1  o       2794.3005     2448.4011  209.92   1.07997
  -3   6   8  4  1  o      17906.3320    15698.6016   17.21   1.07991
   0  10   1  4  1  o     106116.0625    94309.4531  202.09   1.07824
  -7   1   3  4  1  o      12891.5166    11458.8389  197.60   1.07822
  -5   4   8  4  1  o       8881.6631     7905.6436   22.32   1.07802
  -6   3   7  4  1  o      38855.0742    34595.3516  201.07   1.07798
  -3   2  10  4  1  o        463.4990      413.7982  189.51   1.07759
  -5   6   6  4  1  o      23094.1152    20653.5605  201.01   1.07733
   0   7   7  4  1  o      73769.9766    66213.7344   22.21   1.07674
  -4   8   4  4  1  o      48589.4883    43741.8086  201.42   1.07623
   3   9   0  4  1  o        229.4352      206.8062  198.24   1.07600
  -7   1   4  4  1  o       5131.8540     4629.7627  198.10   1.07584
  -7   0   2  2  1  o       2471.6006     2245.8394  199.28   1.07456
   1   2   9  4  1  o      13742.9521    12524.8301   23.09   1.07407
  -5   7   1  4  1  o        717.3175      656.1407  199.71   1.07351
  -6   5   1  4  1  o     109910.7188   100679.2500   17.21   1.07331
   3   5   6  4  1  o          0.8014        0.7351  292.44   1.07313
  -3   9   3  4  1  o       7822.3550     7183.9419   12.72   1.07297
  -6   0   8  2  1  o      35683.4648    32840.5195  203.88   1.07270
  -5   2   9  4  1  o       1497.7667     1386.7083  208.38   1.07200
   1  10   0  4  1  o       5232.4028     4850.9907  198.83   1.07185
   6   2   2  4  1  o       1433.9271     1329.9058   18.32   1.07181
  -1  10   1  4  1  o       1044.8666      971.7114  352.65   1.07151
   0   8   6  4  1  o     118350.9141   110732.1172  201.54   1.07088
   0   4   9  4  1  o      33844.4258    31787.8828  202.50   1.07048
   2   3   8  4  1  o        729.0322      685.3026   27.75   1.07040
  -2   5   9  4  1  o      18468.0410    17367.2891  201.21   1.07036
  -7   1   2  4  1  o       1950.8188     1851.9486   22.32   1.06931
  -4   4   9  4  1  o       9165.4082     8714.9043  208.31   1.06912
  -5   7   4  4  1  o          1.4517        1.3867  110.13   1.06851
   3   3   7  4  1  o         75.8168       72.4658   97.71   1.06842
   4   2   6  4  1  o      19247.1445    18433.4492   17.95   1.06810
  -1   2  10  4  1  o        562.6445      540.0107  214.16   1.06773
  -4   0  10  2  1  o      49119.1328    47159.1641   29.49   1.06766
   5   3   4  4  1  o       2499.1721     2400.6121    9.63   1.06757
  -6   1   8  4  1  o      44679.3633    42934.2344  203.05   1.06749
   3   8   3  4  1  o       1462.4520     1406.3823  198.93   1.06733
  -6   5   5  4  1  o      80459.2891    77967.0391  198.02   1.06534
   1   5   8  4  1  o       6064.1582     5901.5708   27.83   1.06453
  -7   2   3  4  1  o         34.1576       33.9693  205.47   1.06256
  -4   1  10  4  1  o      25159.5879    25038.3086   20.08   1.06252
  -7   1   5  4  1  o       7875.2603     7852.3896   21.92   1.06241
   0  10   2  4  1  o      11983.0195    12159.2422  201.41   1.06154
   1  10   1  4  1  o        754.1982      772.3981  193.74   1.06115
   0   6   8  4  1  o      29410.1270    30220.6953   20.04   1.06102
   1   9   4  4  1  o        127.2345      130.9677   17.66   1.06095
  -7   2   4  4  1  o       1467.8677     1539.0297  358.27   1.06029
  -1  10   2  4  1  o       4894.6465     5148.8901   21.17   1.06018
  -1   5   9  4  1  o      15013.9980    16389.4336   19.82   1.05900
  -2   3  10  4  1  o        540.5234      597.7031  201.51   1.05860
  -3   8   6  4  1  o       4937.6548     5474.7422  204.97   1.05852
  -3   5   9  4  1  o      23258.2305    25937.3184   23.15   1.05834
  -1   9   5  4  1  o       4598.8452     5176.7324  201.12   1.05804
   6   4   1  4  1  o       5426.8643     6192.7310   10.69   1.05759
   4   8   1  4  1  o        524.9185      629.4080  189.45   1.05529
   3   9   1  4  1  o       2017.3286     2426.1875  198.18   1.05499
   4   6   4  4  1  o      29219.3535    35170.5430   23.19   1.05489
   2   9   3  4  1  o      20054.9023    24217.4043   18.74   1.05411
  -7   2   2  4  1  o        183.0817      221.0846  227.42   1.05404
   5   7   0  4  1  o       1573.7524     1896.4386  197.54   1.05328
  -6   2   8  4  1  o        257.7933      308.2443  222.47   1.05229
  -3   3  10  4  1  o      30555.6113    36398.4922  199.51   1.05191
  -3   9   4  4  1  o       3127.3152     3665.0234   13.65   1.05024
  -7   1   1  4  1  o        425.6435      497.7756   25.10   1.04994
   5   5   3  4  1  o       1187.7928     1388.7076  189.70   1.04990
  -2   9   5  4  1  o      17598.2598    20500.5234  199.91   1.04905
   0   0  10  2  1  o      29669.5645    34547.3086   24.64   1.04873
   1   3   9  4  1  o       2426.1470     2824.9226  200.64   1.04864
   6   5   0  4  1  o       8766.7725    10212.9541  204.04   1.04814
  -4   8   5  4  1  o        383.8679      447.7364  190.04   1.04771
  -4   2  10  4  1  o      13843.3936    16157.5762   12.44   1.04753
   4   7   3  4  1  o        390.0268      455.3621   36.06   1.04746
  -7   2   5  4  1  o       5668.8540     6619.5098  198.78   1.04742
   5   6   2  4  1  o        182.9865      214.2852  197.67   1.04678
  -5   3   9  4  1  o         96.1005      112.5739  237.77   1.04671
   6   3   2  4  1  o     110825.6328   129922.0781   21.49   1.04653
  -5   7   5  4  1  o       1806.4277     2121.5757  213.18   1.04544
   0   9   5  4  1  o       6094.2363     7111.1240   15.71   1.04447
  -7   0   6  2  1  o      19399.1465    22438.6738   21.06   1.04392
   0   1  10  4  1  o      43327.9844    50049.9961  200.49   1.04385
   4   3   6  4  1  o      15837.4141    17935.2715   23.13   1.04309
  -1   3  10  4  1  o      20240.4258    22655.5156  199.00   1.04273
  -6   4   7  4  1  o       1922.8148     2133.8066  186.06   1.04250
  -2  10   1  4  1  o          7.1740        7.8868   82.13   1.04226
   4   5   5  4  1  o         86.9299       94.4318   94.89   1.04198
   1  10   2  4  1  o        902.6326      909.4354   25.79   1.04037
   2   7   6  4  1  o        387.4305      384.8221  104.51   1.04007
  -4   6   8  4  1  o      25300.6152    24942.0703   23.06   1.03991
  -7   1   6  4  1  o        371.7835      353.8901   52.25   1.03911
  -1  10   3  4  1  o       1322.5229     1245.7207  194.38   1.03885
  -7   3   3  4  1  o         17.8078       16.2614  338.99   1.03792
   2  10   0  4  1  o       7815.3882     7105.1196   29.32   1.03776
  -6   5   6  4  1  o       6751.5005     6044.2988   27.24   1.03706
  -2  10   2  4  1  o      10551.1543     9380.0420  206.28   1.03655
  -6   6   3  4  1  o      37351.7422    33078.2734   25.39   1.03594
  -7   3   4  4  1  o      11060.9863     9793.6270  205.09   1.03580
   2   4   8  4  1  o      21271.2051    18835.8027  202.50   1.03564
  -7   2   1  4  1  o        173.6289      153.8156   43.43   1.03547
   0  10   3  4  1  o      26793.2148    23749.1172  200.07   1.03535
  -4   7   7  4  1  o       1991.9753     1767.3660  187.52   1.03519
   5   1   5  4  1  o      10083.0371     8982.0957  200.48   1.03477
   2   8   5  4  1  o      41519.6602    37310.8320   19.53   1.03419
   3   4   7  4  1  o         33.2267       30.0589  206.67   1.03384
   5   4   4  4  1  o       3373.8787     3107.7473  197.34   1.03307
  -5   6   7  4  1  o       1601.5496     1476.4004   14.26   1.03304
  -5   5   8  4  1  o        664.8106      613.0688   42.23   1.03303
  -6   6   2  4  1  o      72380.8750    67299.7734   20.15   1.03271
  -2   7   8  4  1  o        364.0966      348.4315  263.97   1.03162
   6   1   3  4  1  o      50137.4414    49131.4453  197.82   1.03048
   1   7   7  4  1  o       5861.9731     5746.2661  197.09   1.03046
  -7   3   2  4  1  o       5997.1445     5913.0542   21.57   1.02997
   1   8   6  4  1  o      10764.0723    10614.3467  202.70   1.02996
   0   2  10  4  1  o       5118.7031     5058.0786   18.05   1.02963
  -6   6   4  4  1  o      62094.3906    61367.3398  199.43   1.02914
  -6   3   8  4  1  o      76958.9531    75494.1719  202.20   1.02834
   3   7   5  4  1  o       2860.1614     2767.7664   28.74   1.02764
  -2   8   7  4  1  o      27114.6797    25841.8730  201.00   1.02705
   2   6   7  4  1  o      22627.1074    21188.1230  197.84   1.02647
   0   5   9  4  1  o       1037.4408      968.9348    7.46   1.02639
   7   0   0  2  1  o        743.6676      693.0904   58.70   1.02632
  -1   8   7  4  1  o       4444.8052     4116.4927  197.02   1.02612
  -1   7   8  4  1  o       5462.5654     5043.3652  208.69   1.02603
   3   9   2  4  1  o        124.3656      111.9257   41.01   1.02523
  -4   5   9  4  1  o        656.1613      589.7103   50.29   1.02518
  -7   2   6  4  1  o       1808.2151     1619.7905   33.25   1.02508
  -2   4  10  4  1  o      24948.9258    22259.0391   23.03   1.02494
   5   7   1  4  1  o        517.0392      452.4509  183.66   1.02424
  -4   3  10  4  1  o      19554.3730    16972.9004   21.00   1.02390
  -7   3   5  4  1  o        466.6527      404.1544   27.78   1.02380
   2  10   1  4  1  o      99258.7734    85344.4844  200.87   1.02343
   7   1   0  4  1  o       1478.0216     1253.1886    1.99   1.02175
  -2  10   3  4  1  o      87639.1172    74580.2969   21.26   1.02111
   4   8   2  4  1  o      13428.3809    11450.2334   21.88   1.02092
   5   2   5  4  1  o        110.8189       94.5037  189.55   1.02091
   3   0   8  2  1  o      19000.6133    16530.7871   18.79   1.01984
  -6   6   1  4  1  o      23067.9004    20126.8965   23.06   1.01973
   3   6   6  4  1  o        784.3807      687.2661  203.43   1.01958
  -3   9   5  4  1  o       2505.8672     2225.7812  204.67   1.01914
  -3   4  10  4  1  o       4140.0786     3711.5537  191.55   1.01887
  -5   0  10  2  1  o        285.3034      272.8355   64.92   1.01737
  -2   6   9  4  1  o      22960.0195    22142.5938   18.14   1.01720
   3   8   4  4  1  o         44.6315       43.7849   95.40   1.01686
   6   2   3  4  1  o       7889.2368     7768.4927  206.93   1.01679
  -4   9   2  4  1  o        169.1401      166.8963  358.19   1.01675
  -3   7   8  4  1  o       4447.4937     4486.3779  198.94   1.01633
   1   4   9  4  1  o       2465.7163     2547.2600   22.01   1.01589
   3   1   8  4  1  o        394.2964      419.0705   23.53   1.01536
   6   5   1  4  1  o       8106.5513     8777.4492  197.15   1.01501
  -5   7   6  4  1  o        521.0023      588.0134   18.47   1.01418
  -5   4   9  4  1  o      13905.3955    15721.5078  198.67   1.01414
   6   4   2  4  1  o      21029.4336    23953.1270  203.42   1.01398
  -4   9   1  4  1  o       5882.2559     6933.7129   25.32   1.01313
  -5   1  10  4  1  o      13819.5264    16410.2852  202.78   1.01292
  -6   6   5  4  1  o      12943.2490    15381.7910   22.25   1.01289
  -7   3   1  4  1  o         80.5823       96.5322  199.37   1.01263
   1   6   8  4  1  o        760.7335      921.6954  202.16   1.01219
   2   1   9  4  1  o      64097.0391    77934.9922  199.81   1.01203
  -4   8   6  4  1  o       2730.0591     3333.8293   28.86   1.01180
   1  10   3  4  1  o        458.9549      564.6478  245.80   1.01123
  -4   9   3  4  1  o      13683.7852    16877.9199   21.39   1.01088
   4   4   6  4  1  o      61480.8945    75845.2656  198.94   1.01084
   1   9   5  4  1  o         81.6151      100.7085  263.38   1.01078
  -1   4  10  4  1  o       7715.5884     9526.2061   23.48   1.01052
  -5   8   2  4  1  o        814.4620     1005.2627   30.99   1.01019
   2   9   4  4  1  o        448.7096      552.7942   31.68   1.00978
  -6   1   9  4  1  o      13454.7441    16569.2070   19.60   1.00972
  -1  10   4  4  1  o        925.0409     1134.7765  208.71   1.00927
  -5   8   3  4  1  o        407.3386      496.9335  224.73   1.00880
   7   2   0  4  1  o       1230.3319     1492.8383   14.49   1.00840
  -7   1   7  4  1  o        932.7795     1122.0580  206.01   1.00784
  -1   9   6  4  1  o       9357.5459    11231.7344   16.04   1.00771
  -3   8   7  4  1  o       5347.4341     6402.8867  197.95   1.00756
  -1   6   9  4  1  o       2096.5088     2504.8696   12.50   1.00744
   0   3  10  4  1  o      45949.4258    54640.1797  202.30   1.00716
  -3   6   9  4  1  o        307.3030      363.5336  227.18   1.00687
  -7   4   3  4  1  o        618.7386      722.4713  200.92   1.00614
