# Supplementary material for: Synthesis of new Ln4(Al2O6F2)O2 (Ln = Sm, Eu, Gd) phases with a cuspidine-related structure
Source: IUCrJ. 2019 Jan 1;6(Pt 1):128–35. doi: 10.1107/S205225251801744X (PMC6327175; doi:10.1107/S205225251801744X)
Supplement: Supplementary file 3 [file m-06-00128-sm4al2o8f2sup3.hkl]

data_sm4al2o8f2
loop_
    _symmetry_equiv_pos_as_xyz   #<--must include 'x,y,z'
'x,y,z'
'-x,y+1/2,-z+1/2'
'-x,-y,-z'
'x,-y+1/2,z+1/2'
 
_cell_length_a                       7.6188(8)
_cell_length_b                       10.8705(12)
_cell_length_c                       11.1077(13)
_cell_angle_alpha                    90.0000
_cell_angle_beta                     108.805(8)
_cell_angle_gamma                    90.0000
_cell_volume                         870.84(17)
_cell_formula_units_Z                4
_cell_measurement_temperature        298

loop_                          
      _refln_index_h           
      _refln_index_k           
      _refln_index_l           
      _refln_mult              
      _pd_refln_phase_id       
      _refln_observed_status   
      _refln_F_squared_meas    
      _refln_F_squared_calc    
      _refln_phase_calc        
      _refln_d_spacing         
   0   1   1  4  1  o      10848.5664    11236.6846  195.29   7.55766
   1   0   0  2  1  o        620.9256      308.7166    5.98   7.21214
   1   1   0  4  1  o          4.7102        5.4668   13.53   6.00973
  -1   1   1  4  1  o       1680.3223     2090.6802   14.47   5.95160
   0   2   0  2  1  o       6368.9653     5036.1152   35.13   5.43523
   0   0   2  2  1  o       8679.8516     9066.3291  191.40   5.25736
  -1   0   2  2  1  o       2239.7754     1057.7251   19.66   5.10297
   0   2   1  4  1  o       9303.4590     9834.4551   18.12   4.82830
   0   1   2  4  1  o      73116.3594    75136.6875   18.92   4.73289
   1   1   1  4  1  o         35.8855       36.6331   36.89   4.70182
  -1   1   2  4  1  o         39.1291       34.9267   26.09   4.61931
   1   2   0  4  1  o        142.8127       55.9754   48.12   4.34062
  -1   2   1  4  1  o        364.7964      152.2887  345.20   4.31857
   0   2   2  4  1  o      26874.5234    27010.4824  194.46   3.77883
   1   2   1  4  1  o        241.8310      244.7148  206.24   3.76296
  -1   2   2  4  1  o        123.2421      119.3211  359.54   3.72026
   1   0   2  2  1  o       7296.6675     7023.5684   17.54   3.71627
   2   0   0  2  1  o      17686.5527    16456.6133   20.16   3.60607
  -2   1   1  4  1  o         50.1423       47.2143  180.88   3.59429
  -2   0   2  2  1  o      10059.4668     9577.3662  205.05   3.55615
   1   1   2  4  1  o       1183.5536     1055.3011   13.63   3.51646
  -1   1   3  4  1  o       5477.8301     5337.7041  197.49   3.45882
   0   3   1  4  1  o      38830.6445    37539.8398   20.89   3.42577
   2   1   0  4  1  o      21536.0566    20869.7617   18.41   3.42266
  -2   1   2  4  1  o      14320.8926    15161.7148  202.27   3.37989
   0   1   3  4  1  o     129807.8125   137394.7969  192.18   3.33580
   1   3   0  4  1  o         32.6350       29.9364  184.21   3.23781
  -1   3   1  4  1  o        849.9459      782.3102    4.20   3.22862
  -2   2   1  4  1  o     603910.9375   618183.5000   13.47   3.11901
   1   2   2  4  1  o       2099.1519     2244.0581    5.02   3.06774
  -1   2   3  4  1  o      17781.6914    18212.9102   14.60   3.02925
   2   2   0  4  1  o      61997.5312    60000.4219   12.35   3.00487
   2   1   1  4  1  o     108272.7109   104290.0078   20.04   2.99595
   0   3   2  4  1  o     255287.5469   247744.5938   13.24   2.98350
  -2   2   2  4  1  o      38105.9180    37371.3516  195.08   2.97580
   1   3   1  4  1  o       3336.7473     3273.0896   11.21   2.97567
  -1   3   2  4  1  o       1545.8868     1569.6681   21.39   2.95442
   0   2   3  4  1  o     347462.9688   355768.4688  193.27   2.94558
  -2   1   3  4  1  o     104417.2031   107144.5859  199.23   2.93915
  -1   0   4  2  1  o       3433.0574     4481.4014  203.97   2.77416
   1   1   3  4  1  o       5293.8496     5031.1323  193.10   2.72573
   0   4   0  2  1  o     136518.0312   130750.0000  203.03   2.71761
   2   2   1  4  1  o        418.6738      392.1500   28.38   2.70370
  -1   1   4  4  1  o        572.5750      491.8080  207.03   2.68801
  -2   2   3  4  1  o        293.5881      263.3474  205.80   2.66173
   0   4   1  4  1  o     112381.8438   116058.3281   15.14   2.63115
   0   0   4  2  1  o      40173.6211    41687.7266  188.08   2.62868
  -2   3   1  4  1  o         56.4308       58.9377   11.90   2.62516
   2   0   2  2  1  o     217423.5781   231537.1562  197.37   2.60744
   1   3   2  4  1  o       2698.8647     2771.4148   15.57   2.59437
  -1   3   3  4  1  o       1653.5996     1611.1846  185.77   2.57097
   2   3   0  4  1  o       4464.2251     4603.3281   16.06   2.55601
   0   1   4  4  1  o      13486.8193    13941.5264   10.95   2.55504
  -2   0   4  2  1  o     199299.4844   207246.2656   17.91   2.55148
   1   4   0  4  1  o       3192.4080     3299.9551   11.14   2.54306
  -1   4   1  4  1  o         20.0457       20.4232  132.34   2.53861
  -2   3   2  4  1  o       8749.2188     8894.7754  192.35   2.53805
   2   1   2  4  1  o      23672.8301    23808.5742   18.39   2.53552
   0   3   3  4  1  o        169.8086      157.8717   17.12   2.51922
  -3   0   2  2  1  o        547.2813      500.9076    4.08   2.51419
   1   2   3  4  1  o       7516.5166     6844.9229    9.64   2.50012
  -2   1   4  4  1  o      21522.9062    20092.2148  198.26   2.48398
  -1   2   4  4  1  o      13352.6016    12849.4688  190.52   2.47092
  -3   1   1  4  1  o       3926.0891     3768.1062   10.14   2.46160
  -3   1   2  4  1  o       4522.6064     4008.5251   11.04   2.44953
   0   4   2  4  1  o       5784.3242     5095.8677  194.52   2.41415
   1   4   1  4  1  o         26.6239       24.0872  143.53   2.41000
   3   0   0  2  1  o        362.6122      337.6170    6.57   2.40405
  -1   4   2  4  1  o       4535.1172     4320.9854  193.55   2.39867
   0   2   4  4  1  o        413.0590      427.2302  158.35   2.36645
   2   3   1  4  1  o      59351.1797    61293.5664  194.22   2.36286
   2   2   2  4  1  o       7579.4414     7540.0308  189.25   2.35091
   3   1   0  4  1  o        895.8433      877.0690   14.62   2.34733
  -2   3   3  4  1  o      55129.7617    51704.6094   15.01   2.33469
  -3   1   3  4  1  o       6259.7705     5768.4678  196.44   2.31632
  -2   2   4  4  1  o       1706.1205     1538.0698   15.58   2.30965
  -3   2   1  4  1  o        120.3068      102.3754  357.75   2.29164
  -3   2   2  4  1  o       3563.8149     3189.3823  183.30   2.28189
   1   0   4  2  1  o       9550.6689    16202.1797  197.09   2.24762
   1   3   3  4  1  o        541.9321      472.5158  190.21   2.22333
  -2   4   1  4  1  o      47649.6523    37880.4414   20.20   2.21217
  -1   3   4  4  1  o       9805.8057     7713.8271  192.77   2.20272
   1   1   4  4  1  o      13364.3428    10529.0469   10.41   2.20106
   3   2   0  4  1  o         66.5218       52.6578  112.23   2.19858
   1   4   2  4  1  o      12076.1973     9736.5889  194.60   2.19365
  -1   4   3  4  1  o       7147.8745     6307.0156   12.61   2.17944
  -1   1   5  4  1  o       3142.4858     2857.4192  195.14   2.17544
  -3   2   3  4  1  o       5598.6562     5206.2192   14.17   2.17304
   2   4   0  4  1  o        582.0752      558.7823    9.46   2.17031
  -2   4   2  4  1  o         40.6539       47.1164  216.24   2.15928
  -3   0   4  2  1  o      19200.5547    24974.8008  196.57   2.15301
   3   1   1  4  1  o       1076.7079     1437.4406   12.71   2.15146
   0   4   3  4  1  o        363.6554      513.7130  238.11   2.14765
   2   1   3  4  1  o       2219.9331     3251.6560  201.36   2.14286
   0   5   1  4  1  o      15591.9453    19017.0918    8.75   2.12906
   0   3   4  4  1  o      14922.3984    17824.7461  194.67   2.12774
   2   3   2  4  1  o     145224.6562   152868.5000   13.29   2.11643
  -3   1   4  4  1  o       1087.9055     1106.3805  207.47   2.11198
  -2   1   5  4  1  o       1150.9620     1090.0514   21.13   2.10132
  -2   3   4  4  1  o     137487.5000   120954.9062  193.68   2.08618
   1   5   0  4  1  o         37.5922       32.6370  336.82   2.08157
  -1   5   1  4  1  o       3722.5322     3226.9663  190.33   2.07912
   1   2   4  4  1  o       5313.9165     4617.2197  197.61   2.07703
  -3   3   1  4  1  o        623.8260      548.5742  184.26   2.07287
  -3   3   2  4  1  o       5546.8857     4971.8975   21.06   2.06565
   0   1   5  4  1  o     245901.3750   220539.8594   15.12   2.06466
  -1   2   5  4  1  o      24609.9766    21854.1426  196.15   2.05546
   2   4   1  4  1  o      94374.1406    84056.0859   14.70   2.04829
   3   2   1  4  1  o       4387.8994     4133.5093  194.94   2.03520
  -2   4   3  4  1  o      85730.1406    83556.9688  193.85   2.02986
   2   2   3  4  1  o      21410.2285    21186.4922   11.08   2.02792
   0   5   2  4  1  o       8209.4053    11946.3184  196.96   2.00908
   1   5   1  4  1  o        366.2712      549.3914  177.00   2.00669
   3   3   0  4  1  o       1049.4734     1550.1948    9.41   2.00324
  -3   2   4  4  1  o       1426.4795     2045.5702  197.72   2.00168
  -1   5   2  4  1  o       4793.9424     6601.8516   16.88   2.00013
  -2   2   5  4  1  o      19648.2012    21473.0996  191.15   1.99260
  -3   3   3  4  1  o       3001.9456     2729.6494  193.37   1.98387
   0   2   5  4  1  o      38929.6133    39769.3203  201.16   1.96126
   3   0   2  2  1  o       2844.8149     2961.3750    6.10   1.96035
   1   4   3  4  1  o       4142.5249     5157.9971   21.21   1.95539
  -1   4   4  4  1  o       3718.5037     3718.5037    9.24   1.94133
   3   1   2  4  1  o        105.8909      518.2072  166.31   1.92923
   1   3   4  4  1  o        235.6739      217.6406   66.31   1.91001
  -4   0   2  2  1  o     860867.0000   799735.9375  192.73   1.90425
  -1   3   5  4  1  o       8291.6992     7669.5254   16.70   1.89319
  -3   1   5  4  1  o       6657.0020     6154.7686   16.76   1.88951
   0   4   4  4  1  o       6071.9370     5614.2812   21.26   1.88942
  -2   5   1  4  1  o          5.0487        4.6714  138.10   1.88811
   2   4   2  4  1  o     259673.9531   240837.5625   14.14   1.88148
   3   3   1  4  1  o        804.9968      741.7938    8.89   1.87733
   1   5   2  4  1  o        323.9211      297.8308   48.41   1.87655
  -4   1   2  4  1  o          4.7430        4.3497  217.59   1.87569
   2   3   3  4  1  o      86072.5078    77918.0625  195.37   1.87160
  -1   5   3  4  1  o       7194.4604     6470.9639    7.79   1.86764
   2   5   0  4  1  o      98092.4766    88507.4766  197.68   1.86188
  -2   4   4  4  1  o     278567.0312   251759.6250  193.95   1.86013
   2   0   4  2  1  o      54939.1289    49724.3320  200.55   1.85814
  -2   5   2  4  1  o     116373.4062   105561.7031   16.68   1.85491
  -4   1   1  4  1  o       4127.9922     3751.3345   27.47   1.85342
  -3   3   4  4  1  o      16372.1074    14952.0791  194.06   1.85092
  -3   4   1  4  1  o        726.3795      663.7487   17.53   1.85068
   0   5   3  4  1  o      42480.9414    39144.2070   20.55   1.84752
  -3   4   2  4  1  o       1088.3894     1007.7526  201.51   1.84553
  -1   0   6  2  1  o      92332.8203    85618.9141   15.63   1.84480
   3   2   2  4  1  o        123.1725      114.3758   49.64   1.84407
  -2   3   5  4  1  o      83079.9922    77191.5391   15.39   1.84373
  -4   1   3  4  1  o      11734.0625    10985.1621   16.41   1.83973
   1   1   5  4  1  o        798.8111      754.5327  201.09   1.83705
   2   1   4  4  1  o     108174.0859   105759.2812  197.58   1.83157
  -2   0   6  2  1  o      39613.7031    40766.4414   21.69   1.82422
   0   3   5  4  1  o      14501.3711    15581.8027  207.11   1.81882
  -1   1   6  4  1  o        666.3817      716.2750  195.09   1.81879
   0   6   0  2  1  o      31918.2949    38761.1289  200.80   1.81174
  -3   2   5  4  1  o      11460.6035    14511.9717  195.02   1.80929
   4   0   0  2  1  o       4227.2153     5393.6001   15.71   1.80303
   3   4   0  4  1  o       1035.6589     1270.8096   15.76   1.80062
  -2   1   6  4  1  o      77067.1016    91584.5234   17.71   1.79906
  -4   2   2  4  1  o       4256.5190     4851.3687  214.28   1.79715
  -3   4   3  4  1  o        910.9431      914.3788   15.97   1.78651
   0   6   1  4  1  o      22792.7598    22829.9551   18.95   1.78543
   2   5   1  4  1  o     193092.1094   192616.5312  193.11   1.78312
   4   1   0  4  1  o      57080.0430    56120.9023  202.42   1.77873
  -4   0   4  2  1  o       3340.8933     3274.8599   13.03   1.77808
  -4   2   1  4  1  o       5727.8359     5599.8447   23.82   1.77753
  -2   5   3  4  1  o     174671.4375   165497.9375   13.43   1.77092
  -4   2   3  4  1  o       4629.1665     4339.6787  203.47   1.76545
   1   2   5  4  1  o      48164.7031    45328.8008  196.48   1.76307
   2   2   4  4  1  o         75.5545       72.6574  253.59   1.75823
   1   6   0  4  1  o         33.5473       32.4533  152.67   1.75715
  -1   6   1  4  1  o      11767.0645    11473.6924   10.53   1.75567
  -4   1   4  4  1  o      41580.0938    40726.9648  205.04   1.75476
   0   0   6  2  1  o      28216.2168    27900.4492  197.50   1.75245
  -1   2   6  4  1  o       4389.6001     4445.9971   25.37   1.74692
   1   4   4  4  1  o       2385.8916     2535.4502   17.56   1.73200
   0   1   6  4  1  o      69382.1484    72014.0469   10.20   1.73011
  -2   2   6  4  1  o        487.0156      500.5045  159.88   1.72941
   3   3   2  4  1  o       3960.1707     3792.6660   10.85   1.72419
   1   5   3  4  1  o        200.5088      188.1595   22.80   1.72082
  -1   4   5  4  1  o      22838.8730    21428.5488  197.62   1.71943
   3   1   3  4  1  o       1343.6006     1276.4989   20.01   1.71648
   0   6   2  4  1  o      78698.7969    76930.7578   17.72   1.71289
   1   6   1  4  1  o       6109.4590     6045.1587   12.93   1.71140
   4   2   0  4  1  o      23090.4336    22860.7695   16.50   1.71133
  -1   5   4  4  1  o       2367.1499     2345.8625  195.87   1.71121
   3   4   1  4  1  o        100.8981      102.4109  359.20   1.70752
  -1   6   2  4  1  o        921.8661      936.6954  198.44   1.70733
   2   4   3  4  1  o      11764.4424    12205.4033  188.88   1.70321
  -3   0   6  2  1  o      47366.8125    49657.6875   15.48   1.70099
  -3   3   5  4  1  o        100.1449      106.7916   13.09   1.69566
  -4   2   4  4  1  o      10633.1914    11361.3486   20.16   1.68995
  -3   4   4  4  1  o      12097.3086    12786.4990   17.37   1.68758
  -4   3   2  4  1  o         44.9508       46.7833  354.86   1.68565
  -2   4   5  4  1  o       9962.9443     9989.9043    8.38   1.68213
  -3   1   6  4  1  o       4391.4502     4330.0728  196.79   1.68054
   0   5   4  4  1  o     148636.0781   140224.0781  199.12   1.67534
   2   5   2  4  1  o       7385.3101     6715.9922   28.05   1.66980
  -4   3   1  4  1  o      37830.7969    34329.1953  201.18   1.66944
   4   1   1  4  1  o      91411.5547    82603.6641   16.58   1.66871
   0   2   6  4  1  o      13823.1113    12435.4883   17.28   1.66790
   0   4   5  4  1  o       9142.2451     8086.6123  187.04   1.66315
  -4   3   3  4  1  o      29314.6797    26227.5254  206.11   1.65941
   1   3   5  4  1  o        899.6364      820.5143  180.10   1.65744
   3   2   3  4  1  o       5253.8018     4905.7925   17.63   1.65568
  -2   5   4  4  1  o       6271.0156     5932.2627  208.48   1.65482
   2   3   4  4  1  o     187237.0000   181201.3125  198.36   1.65341
  -3   5   1  4  1  o        156.9615      165.1383  303.78   1.64815
  -3   5   2  4  1  o       1933.3744     2119.0408   19.02   1.64451
  -1   3   6  4  1  o       2367.2703     2604.6370  202.01   1.64400
  -4   1   5  4  1  o      70304.6562    78715.6562   14.36   1.63921
  -2   6   1  4  1  o      55456.4023    61803.5117  200.85   1.63606
  -2   3   6  4  1  o     138909.0938   145956.1875   18.55   1.62938
   1   6   2  4  1  o       1134.5138     1178.5110  205.28   1.62852
  -3   2   6  4  1  o       9348.9297     9188.0547   19.22   1.62335
  -1   6   3  4  1  o       4529.7310     4438.2236  198.75   1.62268
   2   6   0  4  1  o     140188.2969   137581.3125  196.06   1.61890
  -2   6   2  4  1  o     144875.1719   144179.3906   15.35   1.61431
   4   3   0  4  1  o     159157.4844   158407.1406  196.88   1.61423
   4   2   1  4  1  o     236159.8750   234593.6562   16.54   1.61268
   3   5   0  4  1  o       1990.9705     1976.5953  194.95   1.61250
   0   6   3  4  1  o      69175.6094    67348.4844   21.84   1.60943
  -3   5   3  4  1  o       5427.1958     4948.1211   13.07   1.60234
  -4   3   4  4  1  o     167655.7969   152327.0156  196.09   1.59625
   3   4   2  4  1  o        315.2113      318.1211  359.77   1.58987
   1   0   6  2  1  o      11808.9639    12059.8076   11.31   1.58940
   2   1   5  4  1  o      80286.0312    84797.4453   14.66   1.58810
  -4   2   5  4  1  o     194047.2188   215792.4844   16.68   1.58601
   0   3   6  4  1  o      24620.6504    30405.4883   25.06   1.57763
   1   1   6  4  1  o       1357.1807     1673.0428  192.48   1.57268
  -3   4   5  4  1  o      16486.1133    18859.8867  199.43   1.56742
   3   3   3  4  1  o       9299.8408    10609.8516  194.44   1.56727
   2   6   1  4  1  o      19690.1152    22087.0508   21.78   1.56632
   1   5   4  4  1  o       5430.6675     5716.3979  202.69   1.56266
  -2   1   7  4  1  o      48611.7695    51119.8594  195.91   1.56261
  -4   4   2  4  1  o     121763.5156   121098.1328   23.75   1.55951
  -1   1   7  4  1  o       8686.3711     8577.3633   17.18   1.55912
   4   0   2  2  1  o      32725.7012    31845.2207    8.98   1.55833
  -2   6   3  4  1  o      22409.7715    21688.7832  200.29   1.55803
  -1   5   5  4  1  o       5401.4717     4857.5049   17.35   1.55341
  -4   4   1  4  1  o     100467.1562    85371.5547   17.74   1.54664
   3   5   1  4  1  o         17.2014       14.4389   54.83   1.54461
   3   0   4  2  1  o      49058.0938    40933.3438  196.57   1.54347
   4   1   2  4  1  o       4921.0415     4088.5291  197.03   1.54256
   2   5   3  4  1  o      21013.1113    17375.1973   12.63   1.54142
  -3   3   6  4  1  o       1654.3546     1359.9812  204.12   1.53977
   2   2   5  4  1  o      24209.7324    19886.7812   22.61   1.53958
  -4   4   3  4  1  o      94851.9688    77677.2812  197.46   1.53866
   1   4   5  4  1  o      13023.3564    10600.3506  202.17   1.53708
   0   7   1  4  1  o     183662.1250   148868.5625  196.26   1.53626
   2   4   4  4  1  o      50633.4492    40454.5547   18.20   1.53387
   4   3   1  4  1  o       1727.3525     1356.2471  188.26   1.53066
  -3   5   4  4  1  o       1914.4623     1499.4055  210.41   1.52981
   3   1   4  4  1  o        174.6210      136.7276   16.73   1.52814
  -4   0   6  2  1  o      33026.0195    26060.6816   10.88   1.52643
  -1   4   6  4  1  o      20298.0352    16026.9834  200.41   1.52634
  -2   5   5  4  1  o      11152.9033     8851.5928  192.14   1.52574
   1   2   6  4  1  o       3306.7419     2629.7175   32.00   1.52552
   1   6   3  4  1  o       5767.8018     4695.6128    6.34   1.52359
  -5   0   2  2  1  o       2550.4045     2134.5996  186.87   1.52181
   1   7   0  4  1  o        407.4337      362.7840  185.59   1.51813
  -1   7   1  4  1  o        881.3011      795.5969  205.00   1.51718
  -1   6   4  4  1  o      15499.2373    14042.7188   21.71   1.51691
  -2   2   7  4  1  o      31090.4219    28377.1895  201.64   1.51631
  -2   4   6  4  1  o      38695.5195    35938.4766  197.87   1.51462
  -1   2   7  4  1  o       2802.4729     2633.2705   21.34   1.51313
  -4   1   6  4  1  o      15329.9717    14543.4834  193.88   1.51160
   0   5   5  4  1  o     124629.9297   118282.1641  198.88   1.51153
  -4   3   5  4  1  o         42.4907       41.6005  201.75   1.50779
  -5   1   2  4  1  o       1568.6738     1551.8021   19.34   1.50711
  -5   1   3  4  1  o      10007.2070    11403.0020  197.97   1.50248
   4   4   0  4  1  o       3120.4326     3563.7747   19.27   1.50243
   4   2   2  4  1  o         62.3244       88.4100  267.47   1.49798
  -3   1   7  4  1  o       1119.5951     1629.9313   24.12   1.49711
   0   6   4  4  1  o      17839.6777    25410.0293  188.46   1.49175
   0   7   2  4  1  o      45367.8594    60049.0547  195.09   1.48931
   1   7   1  4  1  o       1363.1168     1747.4054  205.83   1.48833
   0   1   7  4  1  o      12673.4668    16055.3994   11.45   1.48796
  -4   4   4  4  1  o       3409.9717     4311.0991   16.34   1.48790
   2   6   2  4  1  o        328.1815      414.1858   70.81   1.48784
  -1   7   2  4  1  o        213.5983      252.4236  157.77   1.48565
   3   2   4  4  1  o        526.3712      607.3284  228.11   1.48476
  -5   0   4  2  1  o       4107.0830     4427.1133  200.30   1.48198
  -5   1   1  4  1  o       4157.3979     4429.9443   12.84   1.48147
  -2   6   4  4  1  o        468.8645      466.4505  228.54   1.47721
   0   4   6  4  1  o      61487.2266    59567.4219   18.84   1.47279
  -3   6   1  4  1  o       8726.6504     8432.6104   12.91   1.47246
  -3   6   2  4  1  o       2361.8665     2232.0952  189.27   1.46987
  -4   2   6  4  1  o       1290.7745     1216.6931  189.69   1.46958
  -5   1   4  4  1  o        803.4800      749.9998  206.29   1.46839
   2   3   5  4  1  o       4857.7202     4514.5830  193.31   1.46773
  -5   2   2  4  1  o        148.0695      136.7397  318.70   1.46545
   3   4   3  4  1  o       7094.7266     6564.4468   17.45   1.46435
  -5   2   3  4  1  o         33.3068       31.2659  104.44   1.46119
  -3   2   7  4  1  o      66992.4688    63663.4023   17.88   1.45625
   3   5   2  4  1  o        424.9341      403.3517   32.31   1.45589
   1   3   6  4  1  o       6739.0591     6387.8472  200.68   1.45553
   0   2   7  4  1  o      83626.8594    74716.5859   16.72   1.44783
  -2   3   7  4  1  o       9490.4453     8447.6426   10.64   1.44753
   3   6   0  4  1  o        163.3845      144.1915  193.92   1.44687
  -1   3   7  4  1  o        396.5189      341.6492   31.29   1.44476
   5   0   0  2  1  o         23.1540       19.9725  282.14   1.44243
  -5   2   1  4  1  o       1145.7267      996.6862    8.07   1.44185
  -3   4   6  4  1  o       3717.2871     3233.8171  206.14   1.44184
  -3   6   3  4  1  o       1270.9329     1193.0431  206.28   1.43952
  -3   5   5  4  1  o       1618.3662     1595.4349  198.51   1.43860
  -2   7   1  4  1  o          6.1124        6.2564  213.59   1.43798
   4   4   1  4  1  o        710.0293      913.2073   48.28   1.43435
   1   7   2  4  1  o       2064.7341     2799.0811   13.60   1.43285
  -4   5   2  4  1  o        392.3717      534.9528   10.29   1.43247
   4   3   2  4  1  o      11646.6895    15895.4414   19.01   1.43156
   5   1   0  4  1  o        629.1169      821.5340  179.74   1.42989
  -5   2   4  4  1  o        244.9473      318.3525  201.24   1.42978
  -1   7   3  4  1  o        813.6765     1013.3817   38.14   1.42887
   2   7   0  4  1  o      17316.2402    18692.7227  191.45   1.42629
  -2   7   2  4  1  o      21409.4766    20123.6719   13.42   1.42315
  -4   5   1  4  1  o      14706.1992    13544.4883  189.24   1.42248
   3   3   4  4  1  o        505.0515      445.0325   31.73   1.42001
   0   7   3  4  1  o      32997.9297    29032.5254   22.61   1.41980
  -4   5   3  4  1  o      12764.0596    11429.7490  193.54   1.41626
  -4   4   5  4  1  o        299.8617      271.3880  125.45   1.41549
   1   5   5  4  1  o       8897.2598     8106.0132   13.78   1.41503
   4   1   3  4  1  o     178176.6719   162558.9844  198.96   1.41494
   2   5   4  4  1  o        880.1910      829.6257   35.83   1.41252
   1   6   4  4  1  o      15776.9062    15119.5430   17.86   1.41055
  -5   1   5  4  1  o       6372.3833     6110.3018   26.11   1.41044
   2   0   6  2  1  o     106926.5859   103467.9453   17.26   1.40784
  -4   3   6  4  1  o       5856.0962     5686.3999   15.92   1.40671
  -1   5   6  4  1  o        636.6084      618.3570  204.04   1.40664
  -1   6   5  4  1  o       1054.2128     1054.7688  192.37   1.40373
  -5   3   2  4  1  o       4240.5771     4291.7246   21.97   1.40309
  -5   3   3  4  1  o        200.8689      219.9748  188.58   1.39935
  -2   5   6  4  1  o       1431.8160     1598.8833  217.27   1.39745
   3   6   1  4  1  o       2558.4446     2857.6104   24.48   1.39723
   2   1   6  4  1  o      29116.5137    32344.1484  193.67   1.39618
  -3   3   7  4  1  o        254.6449      278.2707    6.62   1.39501
   2   6   3  4  1  o       3530.0437     3848.1196  209.54   1.39486
   5   2   0  4  1  o        365.9496      393.6578  162.79   1.39417
   2   7   1  4  1  o        326.0057      327.7644   57.46   1.38994
   4   5   0  4  1  o       8002.9692     7940.7583   22.26   1.38786
   0   3   7  4  1  o      39476.6641    39115.1602  199.65   1.38760
  -2   0   8  2  1  o      75644.8203    74751.3438  197.33   1.38708
  -3   6   4  4  1  o       9460.7012     9302.1396   19.76   1.38624
  -4   1   7  4  1  o     123060.0703   119977.7656  198.35   1.38512
  -2   7   3  4  1  o        532.8359      514.8190  227.14   1.38414
  -2   6   5  4  1  o       2381.6975     2280.4802   32.66   1.38321
  -5   3   1  4  1  o        691.0470      657.1337  202.06   1.38233
   2   4   5  4  1  o      22733.7051    21598.5859  203.74   1.38219
   4   2   3  4  1  o      36291.6992    34414.4102   24.02   1.38029
  -4   5   4  4  1  o      10839.8447    10898.1582   18.13   1.37638
  -5   2   5  4  1  o      20519.6543    20739.9570  200.22   1.37611
  -2   1   8  4  1  o      29556.8750    29984.9219   15.56   1.37592
  -1   0   8  2  1  o       4076.5457     4278.2563  203.11   1.37349
   1   1   7  4  1  o      45703.5078    48045.5977   19.51   1.37309
   0   6   5  4  1  o      37345.6016    39268.3281   13.62   1.37260
   1   4   6  4  1  o       2249.8459     2359.0986   10.48   1.37198
  -5   3   4  4  1  o      10985.9482    11493.0127  198.67   1.37169
   3   1   5  4  1  o       4266.7490     4163.0615  194.03   1.36700
  -2   4   7  4  1  o      20735.6191    19808.0977   22.08   1.36528
   0   5   6  4  1  o       2782.6956     2637.5598   17.58   1.36439
  -1   4   7  4  1  o      24923.3066    23495.4180   19.59   1.36295
   2   2   6  4  1  o       1079.2589     1017.3607   95.44   1.36287
  -1   1   8  4  1  o      23710.0352    22348.4727   22.70   1.36266
   5   1   1  4  1  o       1340.2498     1273.9829   14.62   1.36001
   1   7   3  4  1  o        814.6237      775.1437   23.93   1.35982
   0   8   0  2  1  o      16430.3262    15709.9043   17.74   1.35881
   3   5   3  4  1  o       3459.4700     3323.1101  200.71   1.35768
  -1   7   4  4  1  o        596.7625      577.4691  197.65   1.35506
  -4   2   7  4  1  o      28173.2598    27481.1797   24.09   1.35257
   4   4   2  4  1  o       3684.7417     3610.6208  209.48   1.35185
  -3   0   8  2  1  o      24979.4355    24639.8340  192.61   1.35102
   0   8   1  4  1  o      96048.6250    97962.7109  196.52   1.34760
  -5   0   6  2  1  o       8518.6699     8737.8291   29.54   1.34692
  -2   2   8  4  1  o       1040.0149     1084.2529  310.55   1.34400
   3   4   4  4  1  o       7649.2686     8042.8281   21.72   1.34211
   1   2   7  4  1  o        850.2905      898.1975   29.84   1.34136
  -3   1   8  4  1  o       5024.5723     5328.6313   11.17   1.34071
   5   3   0  4  1  o        692.6596      736.5453    4.50   1.34015
  -3   5   6  4  1  o       6178.2373     6580.5991   20.02   1.33968
   0   7   4  4  1  o         84.2188       90.7726  213.31   1.33704
  -5   1   6  4  1  o       1333.4474     1443.2614   22.37   1.33670
   3   2   5  4  1  o        206.9907      228.4877  205.22   1.33568
   1   8   0  4  1  o       2122.3127     2365.5222  206.89   1.33531
  -1   8   1  4  1  o       1722.7234     1958.2085   26.31   1.33467
   2   7   2  4  1  o       1274.5975     1471.8158  248.94   1.33422
   4   5   1  4  1  o      33811.4531    39909.2227  201.97   1.33367
  -1   2   8  4  1  o       3659.6333     4719.3315  197.48   1.33163
  -4   4   6  4  1  o       3672.6787     4882.5088  201.37   1.33086
   3   6   2  4  1  o       2685.6455     3610.8560  200.73   1.33053
   5   2   1  4  1  o         81.6639      113.0562  150.02   1.32916
   4   3   3  4  1  o      11772.6006    16147.2305   26.28   1.32781
  -5   4   2  4  1  o       2561.0344     3511.7908  189.43   1.32780
  -2   7   4  4  1  o        875.0574     1147.3615   62.52   1.32654
  -5   4   3  4  1  o        611.9427      716.6880    2.70   1.32463
  -5   3   5  4  1  o        518.1376      584.6236    7.68   1.32409
  -3   7   1  4  1  o       2522.9072     2660.1145  190.58   1.32310
  -3   7   2  4  1  o       1259.6580     1191.2745  195.85   1.32121
  -3   4   7  4  1  o      16079.0234    15015.7148   26.36   1.32094
  -4   5   5  4  1  o      18278.2090    15744.8975  208.44   1.31846
  -3   6   5  4  1  o       3497.8687     2956.5203  190.77   1.31729
   0   8   2  4  1  o      78874.6172    65630.2812   19.81   1.31558
   1   8   1  4  1  o       1259.5829     1043.4833   26.53   1.31490
   0   4   7  4  1  o      11079.5439     9165.6855   29.77   1.31465
   0   0   8  2  1  o      96167.9922    79417.6328  205.73   1.31434
  -1   8   2  4  1  o       1399.6523     1150.3055   20.90   1.31305
  -4   6   2  4  1  o      30031.1641    24670.7715   25.12   1.31258
   2   3   6  4  1  o         80.0180       65.7571  242.21   1.31227
  -3   2   8  4  1  o       3872.5439     3201.3076  216.06   1.31112
  -5   4   1  4  1  o        784.1266      656.7487   33.58   1.31016
  -5   2   6  4  1  o      25041.0176    22613.1191   12.28   1.30738
  -4   6   1  4  1  o      17677.9688    17147.7520   22.76   1.30488
   0   1   8  4  1  o      31976.8223    31048.0566  200.05   1.30484
   3   7   0  4  1  o        283.0865      277.1284  243.10   1.30444
   4   0   4  2  1  o      13868.5645    13741.9336   21.58   1.30372
  -4   3   7  4  1  o      11712.6230    11703.3926   32.21   1.30307
  -5   4   4  4  1  o       3844.7712     3909.6680   18.62   1.30109
  -4   6   3  4  1  o      15526.6699    15896.4736  202.00   1.30008
   1   6   5  4  1  o        554.1130      571.4205   29.39   1.29913
  -3   7   3  4  1  o       8110.9497     8370.5449   24.11   1.29904
   2   6   4  4  1  o       5269.2266     5567.0933    4.10   1.29719
  -2   3   8  4  1  o       1617.9656     1764.6052   23.80   1.29541
   4   1   4  4  1  o      51330.1719    56840.2773  192.70   1.29444
   1   3   7  4  1  o       2959.8342     3321.7603  207.40   1.29304
  -1   6   6  4  1  o      22263.3066    25028.3965  198.04   1.29262
   2   5   5  4  1  o      16287.0664    18322.7949  210.25   1.29142
   5   0   2  2  1  o        174.5162      196.4160   65.56   1.28904
   3   3   5  4  1  o        269.7007      304.6136  205.12   1.28795
  -2   6   6  4  1  o       5404.0181     6155.6680  181.58   1.28548
  -1   3   8  4  1  o      68164.3750    77197.2188   18.40   1.28432
   1   5   6  4  1  o       4964.1699     5530.0010  201.43   1.28309
   5   3   1  4  1  o        512.0167      558.2818   11.55   1.28211
   5   1   2  4  1  o       6533.2402     6743.9233  192.37   1.28007
  -2   8   1  4  1  o      12121.4502    12420.1973  203.26   1.27979
   4   6   0  4  1  o      56619.1953    55463.5117  201.28   1.27801
   1   7   4  4  1  o      13212.3369    12830.4834  195.56   1.27763
  -2   5   7  4  1  o      16359.0684    15875.1855   27.80   1.27760
   0   2   8  4  1  o      21797.7812    21114.2090  191.56   1.27752
   1   8   2  4  1  o       2914.7883     2742.4207   17.39   1.27618
  -4   0   8  2  1  o      30014.7129    27997.0273   21.01   1.27574
  -1   5   7  4  1  o       7527.1001     7014.3267  202.61   1.27569
   5   4   0  4  1  o       2434.5872     2210.0005   18.45   1.27408
  -1   8   3  4  1  o       4962.6260     4468.1660  204.21   1.27336
  -1   7   5  4  1  o       6026.7295     5393.1538  200.13   1.27256
   2   8   0  4  1  o      57556.6094    51342.4570  204.16   1.27153
  -2   8   2  4  1  o      58984.2578    52952.8047   22.97   1.26930
  -4   6   4  4  1  o      58491.9531    52575.3164  200.04   1.26902
   4   2   4  4  1  o      13279.4033    11979.0693  199.06   1.26776
   3   7   1  4  1  o         64.4665       58.1550  251.06   1.26771
  -4   1   8  4  1  o      38928.8750    35083.8164  192.38   1.26705
   0   8   3  4  1  o        484.8495      436.8056   20.27   1.26693
   4   5   2  4  1  o     148133.9844   133191.0312   20.32   1.26657
   2   7   3  4  1  o     203578.4531   182042.4062   21.98   1.26594
  -3   3   8  4  1  o      10298.2617     9204.5322   24.68   1.26589
  -6   0   2  2  1  o      10178.2578     8767.2793  205.89   1.26363
   4   4   3  4  1  o       5174.3984     4444.6235    9.98   1.26347
  -5   3   6  4  1  o       9166.4658     7753.6289   17.60   1.26252
  -6   1   3  4  1  o         46.0211       38.5065    2.39   1.26093
  -5   4   5  4  1  o      15039.6729    12620.1953  197.15   1.26026
   0   6   6  4  1  o      38980.9219    32933.2070  200.83   1.25961
  -3   7   4  4  1  o       1017.6345      861.0991  188.04   1.25948
   3   5   4  4  1  o         84.5922       72.6896   24.55   1.25856
  -2   7   5  4  1  o     183845.6250   162282.1094  201.95   1.25721
  -6   0   4  2  1  o       3489.2532     3087.2983   36.17   1.25710
  -6   1   2  4  1  o      16399.4785    15107.9238   21.89   1.25517
  -5   1   7  4  1  o       2166.2305     1996.1232   20.24   1.25516
   3   6   3  4  1  o       1130.3077     1064.5554   10.01   1.25432
   5   2   2  4  1  o        712.9144      672.9390   18.41   1.25424
   2   4   6  4  1  o      22540.5215    25707.6113  200.00   1.25006
  -4   5   6  4  1  o      73726.5625    87208.7266   23.02   1.24927
   0   7   5  4  1  o        263.0225      311.6107  348.67   1.24923
  -6   1   4  4  1  o       8993.2354    10842.4082   28.01   1.24878
  -5   5   2  4  1  o        776.8840      976.4830   19.60   1.24673
   2   8   1  4  1  o      29802.1680    37342.0391  203.46   1.24557
  -5   5   3  4  1  o       6265.4497     7659.3711   20.49   1.24410
   2   1   7  4  1  o      27241.4492    32012.1367  200.14   1.24266
  -4   4   7  4  1  o       4554.6191     5256.4761    7.24   1.24210
  -4   2   8  4  1  o       5164.3755     5937.9331  202.00   1.24199
  -2   8   3  4  1  o      28059.5098    31621.7363   25.41   1.24139
  -3   5   7  4  1  o       8178.0200     9110.1094  195.77   1.24105
  -3   6   6  4  1  o      26523.7930    28637.0879  200.27   1.24009
   3   0   6  2  1  o       3673.2429     3826.5994   16.46   1.23876
  -6   2   3  4  1  o     291067.3125   289128.5625  199.27   1.23623
   0   5   7  4  1  o       1119.2523     1104.9689  349.01   1.23582
   0   3   8  4  1  o      33638.5742    33086.0898  198.89   1.23557
  -2   4   8  4  1  o      20594.6992    20221.6211   19.35   1.23546
   4   6   1  4  1  o      49571.0664    48567.0352  204.62   1.23531
   1   4   7  4  1  o       9010.7178     8643.4160   18.83   1.23340
  -6   1   1  4  1  o      69266.5781    66175.3594  205.30   1.23221
  -5   5   1  4  1  o        906.1651      865.6784  218.66   1.23210
  -6   2   2  4  1  o      31842.6211    30513.3398  197.02   1.23080
   3   1   6  4  1  o      11980.5615    11480.8125  207.03   1.23079
  -5   2   7  4  1  o      27679.2539    26524.6699   20.90   1.23079
   3   4   5  4  1  o      12205.3652    11811.2910  200.95   1.22899
   4   3   4  4  1  o      35656.9180    35280.6719  206.69   1.22673
  -2   1   9  4  1  o      25710.8965    25574.8652   20.84   1.22630
  -1   4   8  4  1  o          5.1103        5.1125  165.79   1.22583
   1   0   8  2  1  o      20809.4570    20963.2188  197.20   1.22526
  -6   2   4  4  1  o      11080.3877    11224.1182   25.21   1.22477
  -5   5   4  4  1  o       7260.2271     7372.2202  203.72   1.22454
   5   4   1  4  1  o        176.7319      180.5094  339.69   1.22390
   1   8   3  4  1  o       9999.2734    10224.9961  199.43   1.22376
  -4   6   5  4  1  o      61597.4453    63211.5508  203.73   1.22320
  -1   8   4  4  1  o       6185.9932     6382.4189   19.63   1.22029
  -6   1   5  4  1  o      60958.9219    62909.5039   23.89   1.22019
   2   2   7  4  1  o      96383.1875   100186.6953   22.51   1.21899
   1   1   8  4  1  o       2626.3845     2801.8220   32.23   1.21755
   3   7   2  4  1  o        772.7616      830.8580   25.34   1.21727
   5   3   2  4  1  o        126.4109      153.9035  252.14   1.21448
  -3   4   8  4  1  o       1493.0782     1875.4154  182.80   1.20977
  -1   1   9  4  1  o      24309.8281    29895.5840  201.78   1.20929
  -6   2   1  4  1  o        229.5004      280.2028   26.99   1.20913
  -3   1   9  4  1  o      49777.3789    59295.5977  200.88   1.20861
   3   2   6  4  1  o       1591.8339     1826.1812   23.83   1.20779
  -3   7   5  4  1  o       1184.9058     1320.5507  205.95   1.20710
   0   8   4  4  1  o       3561.4250     3965.0461  210.30   1.20708
  -5   4   6  4  1  o       5604.2319     6179.1460  193.09   1.20683
   2   8   2  4  1  o      20706.6914    21445.9395  208.34   1.20500
  -2   2   9  4  1  o      71650.7812    71086.1719  203.07   1.20354
  -4   7   2  4  1  o        928.4142      919.3146   11.81   1.20347
  -4   3   8  4  1  o      17783.8047    17539.8828  206.51   1.20334
   6   0   0  2  1  o     170494.0000   161710.1875   21.04   1.20202
   5   5   0  4  1  o         54.3198       51.4045  226.65   1.20195
   2   6   5  4  1  o     125083.2969   116877.8906  197.57   1.20152
   0   9   1  4  1  o      13916.7979    12455.0986  201.45   1.19994
  -2   8   4  4  1  o      28379.0117    25056.3809   28.80   1.19933
  -6   3   3  4  1  o        452.2713      391.4688  193.73   1.19810
  -6   2   5  4  1  o          1.7841        1.5393   32.72   1.19776
  -4   7   1  4  1  o     113751.1328    97978.7422   19.70   1.19753
   5   1   3  4  1  o         88.9197       76.4215  167.04   1.19692
  -3   8   1  4  1  o       1316.2383     1131.2361   27.73   1.19679
  -3   8   2  4  1  o       2520.2004     2182.4382   23.03   1.19539
   1   2   8  4  1  o         66.7692       57.9025  215.42   1.19526
   1   6   6  4  1  o      24911.2363    21714.9355  198.89   1.19480
   6   1   0  4  1  o      24104.3574    21025.0879  200.30   1.19474
  -4   7   3  4  1  o     127288.1562   112314.8203   18.86   1.19381
  -6   3   2  4  1  o       2056.2542     1828.5366   27.37   1.19315
  -5   3   7  4  1  o       4296.7881     3821.3213  202.97   1.19315
   1   7   5  4  1  o       1103.0111      981.6470   32.45   1.19308
   4   5   3  4  1  o     127613.2031   113639.9453   20.66   1.19302
   2   7   4  4  1  o      70062.0234    63064.3828   17.76   1.19157
   1   9   0  4  1  o        253.2267      228.2241  356.77   1.19124
  -1   9   1  4  1  o        437.1345      394.4940  189.12   1.19078
  -2   6   7  4  1  o     131323.7031   118576.9062   17.94   1.19036
  -5   5   5  4  1  o      15319.4424    13832.8623  191.98   1.19032
  -1   6   7  4  1  o       7174.0601     6472.1289   25.19   1.18882
  -1   7   6  4  1  o       6585.8438     5943.2891   18.93   1.18804
  -6   3   4  4  1  o       6874.0688     6210.1968   17.45   1.18765
  -1   2   9  4  1  o      14942.1494    13510.0088  200.35   1.18745
  -3   2   9  4  1  o       3037.4062     2757.6287  204.71   1.18680
  -6   0   6  2  1  o     142234.9688   131219.8594  201.67   1.18538
   4   1   5  4  1  o       6784.6909     6300.6338  192.83   1.18493
   0   4   8  4  1  o      70791.2656    67570.6172   19.74   1.18322
   3   8   0  4  1  o       3452.1660     3311.3037  200.08   1.18293
  -2   7   6  4  1  o      61945.7188    59855.5977  197.23   1.18248
   2   3   7  4  1  o      27725.9082    26830.5039   21.38   1.18239
   2   5   6  4  1  o      68107.8984    66627.2656   21.16   1.18172
   4   6   2  4  1  o      18359.5254    18039.3105   10.17   1.18143
  -5   0   8  2  1  o      73187.6953    74229.9844  200.68   1.17896
  -3   8   3  4  1  o       3588.5349     3642.2366  203.04   1.17890
  -6   1   6  4  1  o      11107.1299    11339.3721   20.75   1.17840
   0   9   2  4  1  o       5167.6387     5358.6274   13.84   1.17716
   1   9   1  4  1  o       5944.4653     6205.9766  194.47   1.17668
   4   7   0  4  1  o      55914.7422    58393.2891   16.58   1.17666
   5   2   3  4  1  o      12885.8320    13645.4971   20.48   1.17573
   4   4   4  4  1  o      39764.4922    42286.4961  200.90   1.17546
  -1   9   2  4  1  o       3329.7837     3546.7490  202.61   1.17535
  -4   5   7  4  1  o      71741.1016    76853.6562   20.96   1.17498
   3   6   4  4  1  o       8549.0244     9167.8506   17.85   1.17491
   6   2   0  4  1  o       3672.0244     4013.8494   14.39   1.17366
  -6   3   1  4  1  o      24605.6191    27001.6855   22.47   1.17338
   3   3   6  4  1  o      42783.9844    47670.7383  198.85   1.17215
  -5   1   8  4  1  o       1177.9370     1313.2444   15.47   1.17209
  -4   7   4  4  1  o      31960.4043    35825.2148   17.57   1.16964
  -2   5   8  4  1  o      57484.6719    64339.8164  199.68   1.16936
  -2   3   9  4  1  o      26131.0430    28982.5820  201.19   1.16827
   1   5   7  4  1  o      36169.9102    39820.7148  200.56   1.16761
  -4   6   6  4  1  o      10994.4551    12063.6787   11.58   1.16734
  -5   6   2  4  1  o       1051.2073     1124.5336    4.30   1.16527
   5   4   2  4  1  o        360.2488      382.9188  191.92   1.16466
   4   2   5  4  1  o      67804.9688    71850.6484  199.45   1.16436
   3   5   5  4  1  o       1835.5933     1934.8053   29.72   1.16386
  -5   6   3  4  1  o       5159.8896     5394.8813  193.52   1.16313
  -6   3   5  4  1  o      16533.1777    17259.7148  205.76   1.16298
   1   8   4  4  1  o       4242.2920     4420.8872   23.01   1.16282
   0   7   6  4  1  o       6703.9673     6945.1270  209.12   1.16225
   0   1   9  4  1  o        188.5593      194.2726   45.17   1.16161
  -1   5   8  4  1  o         68.6407       70.5324   34.06   1.16118
   1   3   8  4  1  o      44239.0703    45361.3203   18.81   1.16069
  -3   6   7  4  1  o        240.8768      246.9338  234.93   1.16063
  -4   1   9  4  1  o      17807.9629    18244.4980  195.05   1.16040
   5   5   1  4  1  o        119.4084      122.2539    9.59   1.15954
  -1   8   5  4  1  o      13083.2832    13401.9160   19.15   1.15900
  -6   2   6  4  1  o        270.1075      277.3680  339.89   1.15816
   3   7   3  4  1  o       2971.5779     3052.4341   28.12   1.15809
   0   6   7  4  1  o        265.3014      274.8433  254.85   1.15636
   3   8   1  4  1  o       2594.9087     2685.6946   14.82   1.15533
  -4   4   8  4  1  o      54349.8320    56037.7812  201.11   1.15483
   2   8   3  4  1  o       7855.9087     8012.4668   17.79   1.15399
  -1   3   9  4  1  o        976.7982      988.1120  200.28   1.15354
  -5   6   1  4  1  o       6306.6167     6347.8872   13.23   1.15330
  -3   3   9  4  1  o       3792.8750     3785.8884   25.19   1.15294
  -5   2   8  4  1  o       7577.2432     7399.2705  205.29   1.15217
  -2   9   1  4  1  o        121.8821      115.6989  202.83   1.15132
  -6   4   3  4  1  o      19837.3418    18142.3027  207.21   1.15019
  -3   8   4  4  1  o        448.3314      399.3083  195.03   1.14909
   1   9   2  4  1  o       2473.1160     2189.2056  185.48   1.14868
  -3   5   8  4  1  o      15663.5859    13784.4990   18.18   1.14751
  -2   8   5  4  1  o      11431.4287    10062.4375  197.60   1.14737
  -5   6   4  4  1  o       3575.1582     3150.5288   22.27   1.14710
  -3   7   6  4  1  o       9567.0273     8443.1934   17.83   1.14686
  -1   9   3  4  1  o      13281.6826    11741.5273   14.45   1.14663
   6   1   1  4  1  o       3263.6318     2885.6814   26.85   1.14661
  -6   4   2  4  1  o       1354.1396     1206.5127  190.88   1.14582
  -5   4   7  4  1  o      29043.5000    25879.4141   22.40   1.14581
   2   9   0  4  1  o     117176.9922   104976.5391   20.50   1.14529
  -5   5   6  4  1  o       2308.1348     2073.6873   18.45   1.14499
  -2   9   2  4  1  o     104524.4297    94712.9219  201.19   1.14366
   4   7   1  4  1  o      31671.9414    28724.5918  203.61   1.14308
   5   3   3  4  1  o        387.0753      350.9106  355.65   1.14279
   0   2   9  4  1  o       9412.8779     8514.0645   24.89   1.14221
   0   9   3  4  1  o       3432.8918     3099.3779   10.29   1.14192
   0   8   5  4  1  o       1375.7104     1235.0577  202.26   1.14129
  -4   2   9  4  1  o      45095.1797    40385.4688  198.83   1.14106
  -6   4   4  4  1  o        262.4814      234.7362   27.90   1.14094
   6   3   0  4  1  o      82140.6016    73406.2891  199.77   1.14089
   2   4   7  4  1  o      37027.1953    31805.1113   17.48   1.13627
  -4   7   5  4  1  o      22042.7949    18894.5586  205.15   1.13346
   4   3   5  4  1  o      42823.0430    36846.3945   21.05   1.13234
   5   6   0  4  1  o        845.3138      780.8206  189.21   1.12846
  -6   4   1  4  1  o      41024.0078    38069.8398   22.14   1.12827
   6   2   1  4  1  o      13354.6543    12491.1475  194.75   1.12794
  -6   1   7  4  1  o         96.9344       91.7098   10.75   1.12744
   3   4   6  4  1  o       1694.0532     1612.2976    7.86   1.12718
  -6   3   6  4  1  o      41429.8555    39932.6602   20.35   1.12663
   2   9   1  4  1  o       5333.3940     5194.3105   21.03   1.12621
   0   5   8  4  1  o      22784.9805    23267.8613   22.42   1.12477
   2   0   8  2  1  o        401.9597      431.1711   90.85   1.12381
  -2   4   9  4  1  o      16092.5176    17351.0957  196.58   1.12373
  -2   9   3  4  1  o       3995.8398     4497.3989  197.64   1.12312
   5   0   4  2  1  o        329.0244      451.2624  196.34   1.12128
   4   6   3  4  1  o      24324.8711    34392.1055  196.24   1.12107
  -5   3   8  4  1  o       2473.8555     3473.3853   25.51   1.12111
  -6   4   5  4  1  o      14948.3291    33070.5000   19.48   1.11902
  -5   6   5  4  1  o       1731.5861     4092.2205   18.19   1.11882
   4   5   4  4  1  o       1477.5609     4708.1890  199.29   1.11810
   2   1   8  4  1  o        851.3375     3095.7346  198.26   1.11785
   1   4   8  4  1  o        698.6619     6149.1035   22.21   1.11698
   3   8   2  4  1  o         34.7198      895.6249  205.79   1.11676
   2   7   5  4  1  o      13108.3330    13108.3330  202.86   1.11615
   3   1   7  4  1  o      18263.9316    18263.9316   21.72   1.11579
   5   1   4  4  1  o         73.1080       73.1080  166.98   1.11536
   0   3   9  4  1  o       7194.7275    21431.4922  191.50   1.11193
   2   6   6  4  1  o      10144.5361    27731.5859  199.41   1.11167
  -4   3   9  4  1  o      13489.2881    29844.8926   21.88   1.11087
   1   7   6  4  1  o       1069.4288     2304.4077   23.60   1.11076
  -1   4   9  4  1  o        120.1799      249.9479  196.51   1.11060
  -2   0  10  2  1  o       2129.6462     4055.5532  220.45   1.11018
  -3   4   9  4  1  o       5573.7749    10387.8594  200.17   1.11006
   1   9   3  4  1  o       2230.6365     4115.7852   21.24   1.11001
  -6   2   7  4  1  o       7427.3643    12874.1865   15.09   1.10967
  -3   8   5  4  1  o      12599.8125    19225.0879   21.41   1.10890
   5   5   2  4  1  o       2442.9592     3667.7366   29.51   1.10879
  -1   9   4  4  1  o         51.6749       64.8358  161.97   1.10742
  -2   7   7  4  1  o       6817.6675     8336.1074   20.98   1.10719
  -4   8   2  4  1  o       9624.7930    10536.0703  202.85   1.10608
  -4   6   7  4  1  o      19852.8223    21676.5156  196.58   1.10606
  -1   7   7  4  1  o      16871.8223    18236.7832  202.07   1.10595
  -2   1  10  4  1  o       4663.7852     4474.3975   16.29   1.10443
  -3   0  10  2  1  o      22182.0605    19433.6777   18.92   1.10265
  -4   8   1  4  1  o      84389.8984    71753.1016  198.93   1.10146
  -2   6   8  4  1  o      18973.2363    16106.5049   18.95   1.10136
   5   4   3  4  1  o       3808.7139     3217.3408   21.21   1.10099
   2   2   8  4  1  o      14972.1318    12590.5010  200.86   1.10053
  -4   5   8  4  1  o         89.8650       75.4362  226.50   1.10030
   4   7   2  4  1  o          9.7429        8.1610  151.77   1.09999
   1   6   7  4  1  o       2226.5745     1864.2604   31.77   1.09990
   6   4   0  4  1  o     131227.5000   109481.7500  200.71   1.09929
   6   3   1  4  1  o      51177.6367    42544.0664   21.03   1.09875
  -4   8   3  4  1  o      78793.5312    65407.1250   19.64   1.09857
   3   2   7  4  1  o      14802.7529    12287.2773   19.75   1.09856
   5   2   4  4  1  o       1225.6055     1013.6002  217.45   1.09815
   1   8   5  4  1  o       7195.5469     5940.4688   18.53   1.09800
   0   9   4  4  1  o     253730.0469   208241.6562   21.24   1.09752
   6   0   2  2  1  o      41325.5898    33874.8438   26.00   1.09744
  -3   1  10  4  1  o       4784.6538     3898.4263  213.75   1.09702
   2   8   4  4  1  o      17540.0332    14247.3164  198.16   1.09682
   3   6   5  4  1  o       8366.7803     6790.6440  205.06   1.09677
  -6   5   3  4  1  o         23.2063       18.6897  258.95   1.09629
   2   9   2  4  1  o      55441.9219    44426.7891  200.28   1.09595
   3   7   4  4  1  o       8195.9844     6465.9546  197.80   1.09472
  -1   6   8  4  1  o      11442.6211     9013.8906   19.26   1.09452
  -1   8   6  4  1  o       2055.0850     1615.0607  202.69   1.09406
   5   6   1  4  1  o       3077.7815     2418.7454  186.06   1.09315
   1   1   9  4  1  o      20886.5898    16414.2598  202.20   1.09315
   4   0   6  2  1  o     111455.7891    87673.9688   28.07   1.09288
  -6   5   2  4  1  o      51840.9766    40853.0430  205.25   1.09250
  -5   5   7  4  1  o       4628.9194     3647.9578  199.71   1.09249
   6   1   2  4  1  o      82025.7734    64887.0781   23.46   1.09189
  -1   0  10  2  1  o      32882.2148    26003.2676  199.02   1.09193
  -2   9   4  4  1  o      45858.6133    36330.5273   20.31   1.09169
   4   4   5  4  1  o      18764.1035    14872.1143  208.20   1.09164
  -5   1   9  4  1  o      11042.2314     8752.3779  202.87   1.09163
  -3   9   1  4  1  o       1383.1949     1114.2281    2.86   1.08977
  -2   8   6  4  1  o      14704.4297    11850.7832   17.88   1.08972
  -3   9   2  4  1  o       6648.0601     5421.1709  197.42   1.08871
  -4   7   6  4  1  o       1025.3912      837.3647   23.65   1.08859
  -6   5   4  4  1  o      72164.6562    59175.1875  202.88   1.08827
  -2   2  10  4  1  o       8238.0078     6804.0142   20.63   1.08772
   4   1   6  4  1  o      34195.5547    28352.6875   21.63   1.08739
   0  10   0  2  1  o       2123.5696     1767.7887  358.46   1.08705
  -5   7   2  4  1  o       3288.0823     2740.8491  194.10   1.08691
  -6   4   6  4  1  o     145824.1250   122041.8906   20.10   1.08652
  -1   1  10  4  1  o       1342.9016     1124.5061  215.73   1.08647
  -7   0   4  2  1  o        190.8012      161.2109  200.16   1.08547
  -5   7   3  4  1  o       9342.2480     7915.0054   21.44   1.08517
   4   8   0  4  1  o      73331.8906    62139.2227  201.67   1.08516
   2   5   7  4  1  o      27572.4336    23588.4551   22.67   1.08421
  -3   7   7  4  1  o       3807.2529     3295.0493  206.44   1.08315
  -3   6   8  4  1  o      38092.1875    33005.3984   19.73   1.08305
  -7   1   3  4  1  o      10557.1963     9198.6895  199.62   1.08251
  -6   3   7  4  1  o      45578.0039    39939.3359  201.47   1.08185
  -5   4   8  4  1  o      21336.5527    18734.4668   23.12   1.08157
   0  10   1  4  1  o      92909.9609    81721.1641  204.59   1.08128
  -5   6   6  4  1  o      22459.3105    19784.2266  206.92   1.08093
  -3   2  10  4  1  o         76.2802       67.2514  152.50   1.08064
  -7   1   4  4  1  o       7072.7617     6238.3496  197.74   1.08010
   0   7   7  4  1  o     107144.6328    94429.5625   20.80   1.07967
  -4   8   4  4  1  o      48661.6641    42888.3203  202.49   1.07964
   3   9   0  4  1  o         43.9723       38.7083  169.43   1.07927
  -7   0   2  2  1  o       3035.4834     2666.7849  197.21   1.07883
  -6   5   1  4  1  o     124069.0000   108317.8750   17.86   1.07726
  -5   7   1  4  1  o          3.1367        2.7381  251.29   1.07718
   1   2   9  4  1  o      18653.2344    16280.2305   22.56   1.07693
  -6   0   8  2  1  o      25329.4453    22117.9336  208.09   1.07650
   3   5   6  4  1  o        679.7064      593.8572   10.69   1.07630
  -3   9   3  4  1  o       7682.6772     6714.5630   14.88   1.07621
   6   2   2  4  1  o        725.9230      635.6229   18.11   1.07573
  -5   2   9  4  1  o       5717.4966     5012.6489  203.58   1.07548
   1  10   0  4  1  o      10153.3779     8929.8936  201.41   1.07490
  -1  10   1  4  1  o        186.3416      164.1755  301.66   1.07457
   0   8   6  4  1  o     118093.8906   104410.0078  202.51   1.07383
  -7   1   2  4  1  o       3510.3506     3106.5969   18.19   1.07356
   2   3   8  4  1  o        588.5437      521.3246  200.61   1.07337
   0   4   9  4  1  o      25762.4004    22827.7012  203.93   1.07332
  -2   5   9  4  1  o      25025.9570    22177.3105  202.40   1.07330
  -4   4   9  4  1  o       2665.6912     2376.7957  224.18   1.07236
  -5   7   4  4  1  o        121.8443      108.8851   15.94   1.07212
   3   3   7  4  1  o        706.8607      636.3455   23.10   1.07155
   4   2   6  4  1  o      17610.4688    15881.2100   17.04   1.07143
  -6   1   8  4  1  o      43693.6602    39514.0938  204.77   1.07126
   5   3   4  4  1  o       2806.8235     2542.7485   15.79   1.07116
  -4   0  10  2  1  o      55267.2188    50349.8828   26.89   1.07086
   3   8   3  4  1  o       4282.6187     3927.2979  198.20   1.07054
  -1   2  10  4  1  o        162.5078      149.0274  332.90   1.07054
  -6   5   5  4  1  o      77949.3359    74168.6484  198.45   1.06919
   1   5   8  4  1  o      14513.7783    14957.8262   23.14   1.06741
  -7   2   3  4  1  o         16.8273       18.0519  217.53   1.06675
  -7   1   5  4  1  o       7643.7305     8304.4688   24.35   1.06657
  -4   1  10  4  1  o      20479.0000    23743.4668   22.14   1.06570
   0  10   2  4  1  o      16170.2959    20772.8613  202.32   1.06453
  -7   2   4  4  1  o       1219.7314     1577.3918    0.96   1.06445
   1  10   1  4  1  o         28.3544       37.5992  262.61   1.06417
   1   9   4  4  1  o       1255.7809     1698.6028   19.54   1.06394
   0   6   8  4  1  o      12934.8350    17588.7422   19.68   1.06387
  -1  10   2  4  1  o       3410.7217     4885.2964   23.21   1.06319
  -1   5   9  4  1  o      19800.9902    30603.3789   21.51   1.06184
  -3   8   6  4  1  o       5108.0547     7958.6670  205.01   1.06165
   6   4   1  4  1  o       4966.6528     7800.6152   12.33   1.06145
  -2   3  10  4  1  o        181.5604      284.9311   34.89   1.06147
  -3   5   9  4  1  o      28705.5703    45196.3008   22.60   1.06137
  -1   9   5  4  1  o       3427.8933     5459.5659  207.55   1.06100
   4   8   1  4  1  o        146.0071      219.2082  200.61   1.05865
   4   6   4  4  1  o      22253.0938    32331.3340   23.53   1.05822
   3   9   1  4  1  o       5506.1729     7981.0996  197.75   1.05819
  -7   2   2  4  1  o        201.8620      292.6095  229.69   1.05819
   2   9   3  4  1  o      15407.9453    20491.3027   18.11   1.05716
   5   7   0  4  1  o       2654.8870     3445.9541  199.83   1.05686
  -6   2   8  4  1  o        111.7989      136.5687  325.84   1.05599
  -3   3  10  4  1  o      49731.7344    57437.8438  200.10   1.05489
  -7   1   1  4  1  o         77.3943       86.8364   37.23   1.05407
   5   5   3  4  1  o       4289.8496     4742.4551  192.87   1.05344
  -3   9   4  4  1  o       4045.6104     4468.2598   15.74   1.05339
  -2   9   5  4  1  o      17251.3613    18898.5469  198.87   1.05206
   6   5   0  4  1  o       4764.9385     5222.9917  211.11   1.05195
  -7   2   5  4  1  o       5683.2695     6255.5537  199.98   1.05149
   0   0  10  2  1  o      18302.2344    20149.6348   26.05   1.05147
   1   3   9  4  1  o       2300.3691     2533.4556  210.82   1.05144
  -4   8   5  4  1  o        359.6194      398.8176  199.47   1.05100
   4   7   3  4  1  o        467.6889      520.7295   34.01   1.05077
  -4   2  10  4  1  o      11143.6445    12434.9883    9.80   1.05066
   6   3   2  4  1  o     117156.7422   131701.4375   22.83   1.05032
   5   6   2  4  1  o       2114.4033     2377.2183  196.94   1.05032
  -5   3   9  4  1  o        407.2987      460.3142  214.40   1.05009
  -5   7   5  4  1  o       2440.8215     2840.6880  214.97   1.04893
  -7   0   6  2  1  o      23804.7441    28222.9961   21.86   1.04794
   0   9   5  4  1  o       9110.3682    10827.2344   15.55   1.04737
   0   1  10  4  1  o      31515.9023    37034.0508  201.97   1.04659
   4   3   6  4  1  o      24014.2480    27995.1543   22.11   1.04632
  -6   4   7  4  1  o       3914.6270     4542.2178  189.84   1.04619
  -1   3  10  4  1  o      33686.6211    37922.4297  199.63   1.04549
  -2  10   1  4  1  o        123.7051      137.9085  153.48   1.04530
   4   5   5  4  1  o        890.3197      989.0259  177.61   1.04523
   1  10   2  4  1  o       4219.0249     4238.9409   21.14   1.04333
  -7   1   6  4  1  o       2012.9596     2001.0765   30.18   1.04311
  -4   6   8  4  1  o      20836.2930    20696.9121   22.34   1.04309
   2   7   6  4  1  o        514.9941      510.0241  155.22   1.04302
  -7   3   3  4  1  o        209.8105      198.6957    5.61   1.04196
  -1  10   3  4  1  o         11.4206       10.7463  306.04   1.04179
   2  10   0  4  1  o      14770.9990    13529.9395   27.24   1.04078
  -6   5   6  4  1  o       3716.2766     3401.0046   33.33   1.04074
  -7   3   4  4  1  o      12799.7578    11593.0732  206.93   1.03982
  -6   6   3  4  1  o      43698.2812    39551.7109   26.52   1.03967
  -2  10   2  4  1  o      16065.8525    14536.3184  207.30   1.03956
  -7   2   1  4  1  o          2.4039        2.1748   93.61   1.03951
   2   4   8  4  1  o      25856.2441    23408.4238  201.32   1.03852
  -4   7   7  4  1  o       3584.2334     3246.1104  190.60   1.03839
   0  10   3  4  1  o      19953.2480    18082.4355  203.81   1.03826
   5   1   5  4  1  o      23429.6992    21236.9180  202.67   1.03821
   2   8   5  4  1  o      36327.7773    33216.2031   19.78   1.03715
   3   4   7  4  1  o         98.1389       90.0639  155.65   1.03686
   5   4   4  4  1  o       1663.0890     1534.3702  204.57   1.03652
  -6   6   2  4  1  o      83984.0938    77596.2812   20.77   1.03644
  -5   6   7  4  1  o        425.1973      392.8997   23.66   1.03643
  -5   5   8  4  1  o       2254.4373     2084.7195   21.42   1.03639
  -2   7   8  4  1  o        423.5695      409.4535  329.91   1.03450
   6   1   3  4  1  o      63776.5078    62102.1602  198.99   1.03417
  -7   3   2  4  1  o       4640.7163     4537.1226   23.53   1.03398
   1   7   7  4  1  o       1546.0797     1527.2506  211.25   1.03329
   1   8   6  4  1  o      21400.3359    21204.7402  202.51   1.03282
  -6   6   4  4  1  o      82346.2734    81591.9766  198.91   1.03282
   0   2  10  4  1  o       4344.4478     4303.9590   16.14   1.03233
  -6   3   8  4  1  o      74083.1641    73178.4375  202.63   1.03193
   3   7   5  4  1  o       7589.7808     7342.7334   25.43   1.03069
   7   0   0  2  1  o        548.0271      525.5814  132.70   1.03031
  -2   8   7  4  1  o      21961.4727    20886.6758  200.99   1.02995
   2   6   7  4  1  o      22282.5664    20901.6133  201.88   1.02936
   0   5   9  4  1  o        496.1452      462.9777  223.54   1.02912
  -7   2   6  4  1  o       2709.2820     2520.7961   26.61   1.02899
  -1   8   7  4  1  o      11619.5264    10801.8066  202.82   1.02895
  -1   7   8  4  1  o      13414.9395    12436.7012  206.51   1.02882
   3   9   2  4  1  o        203.1283      186.4145   18.22   1.02831
  -4   5   9  4  1  o        343.6554      315.1570  126.65   1.02828
  -7   3   5  4  1  o        599.3473      544.4134   32.31   1.02772
  -2   4  10  4  1  o      34572.3320    31405.6621   21.46   1.02773
   5   7   1  4  1  o        202.6147      183.9202  204.58   1.02768
  -4   3  10  4  1  o      23141.4688    20785.8633   21.70   1.02695
   2  10   1  4  1  o     102594.9141    91487.7344  201.61   1.02640
   7   1   0  4  1  o       1552.8903     1373.2175  358.85   1.02571
   5   2   5  4  1  o         51.1160       44.7124  258.60   1.02429
   4   8   2  4  1  o       8133.5483     7112.9741   26.66   1.02415
  -2  10   3  4  1  o      85489.0547    74748.3516   22.62   1.02406
  -6   6   1  4  1  o      21746.6406    19035.2422   25.41   1.02340
   3   0   8  2  1  o      24502.5820    21551.0762   19.23   1.02279
   3   6   6  4  1  o       7872.5840     6942.2568  196.19   1.02258
  -3   9   5  4  1  o       3553.5312     3153.9695  201.23   1.02217
  -3   4  10  4  1  o       7507.0278     6717.8613  204.48   1.02175
  -5   0  10  2  1  o       3180.7002     2930.9629   35.89   1.02059
   6   2   3  4  1  o      12454.6562    11534.6895  207.07   1.02041
  -2   6   9  4  1  o      21611.2734    20244.9961   22.06   1.02000
  -4   9   2  4  1  o        135.6988      127.2604    4.72   1.01996
   3   8   4  4  1  o        336.7345      316.3688   22.51   1.01989
  -3   7   8  4  1  o       3283.6941     3135.0327  202.66   1.01928
   6   5   1  4  1  o      11716.9414    11357.1504  197.84   1.01864
   1   4   9  4  1  o        325.8848      316.0718   29.56   1.01862
   3   1   8  4  1  o       1597.2087     1560.6062   19.83   1.01829
   6   4   2  4  1  o      29197.3047    28967.3359  203.27   1.01760
  -5   7   6  4  1  o        226.4925      225.1433    4.91   1.01751
  -5   4   9  4  1  o      24989.8359    24906.1426  202.72   1.01739
  -7   3   1  4  1  o         19.1571       19.4502  237.70   1.01653
  -6   6   5  4  1  o      14657.6592    14899.9111   22.71   1.01648
  -4   9   1  4  1  o       5764.2485     5877.0513   25.58   1.01633
  -5   1  10  4  1  o      25041.5918    25642.1426  203.73   1.01612
   1   6   8  4  1  o        892.4503      934.1846  185.89   1.01495
  -4   8   6  4  1  o       1275.7133     1335.6902   45.24   1.01493
   2   1   9  4  1  o      43880.5859    46035.0859  202.45   1.01481
   1  10   3  4  1  o       2850.0940     3016.7986  213.53   1.01409
  -4   9   3  4  1  o      17579.6035    18613.9453   20.72   1.01406
   4   4   6  4  1  o      67073.1328    71080.5859  201.27   1.01396
   1   9   5  4  1  o       2559.8977     2719.8081  206.79   1.01361
  -5   8   2  4  1  o       1522.8535     1618.4366   37.04   1.01357
  -1   4  10  4  1  o      10424.5625    11095.9199   25.00   1.01320
  -6   1   9  4  1  o      13799.9160    14689.3125   22.72   1.01319
   2   9   4  4  1  o        334.2418      356.2668   44.45   1.01269
   7   2   0  4  1  o       1000.5233     1067.5223    8.17   1.01228
  -5   8   3  4  1  o       1576.2871     1682.4044  212.77   1.01216
  -1  10   4  4  1  o       6686.1675     7136.8022  202.35   1.01212
  -7   1   7  4  1  o       5140.7832     5493.3984  202.46   1.01163
  -1   9   6  4  1  o       9864.6328    10577.8145   19.22   1.01051
  -3   8   7  4  1  o      18739.4707    20094.2637  196.53   1.01051
  -1   6   9  4  1  o       3290.7249     3534.2588   22.02   1.01015
  -7   4   3  4  1  o       1088.0775     1169.4640  200.03   1.00999
   0   3  10  4  1  o      33492.3867    36029.9141  202.29   1.00981
  -3   6   9  4  1  o       1372.8351     1477.2651  210.59   1.00975
  -7   4   4  4  1  o        537.8392      585.3304   27.86   1.00804
   0   8   7  4  1  o       7883.1089     8594.1113  199.11   1.00768
  -2   9   6  4  1  o        888.2847      969.9522  357.98   1.00709
  -7   3   6  4  1  o      13735.4258    14998.0176   20.78   1.00669
  -5   8   1  4  1  o          0.0000       25.1949  128.56   1.00566
